# Supplementary material for: Gene signature for response prediction to immunotherapy and prognostic markers in metastatic urothelial carcinoma
Source: Front Immunol. 2025 Nov 20;16:1607222. doi: 10.3389/fimmu.2025.1607222 (PMC12675356; doi:10.3389/fimmu.2025.1607222)
Supplement: Supplementary file 4 [file Table2.xlsx]

## Sheet: IMvigor-PCD(mUC)
predictor	training	test	standardization	nSamples.train	nSamples.test	freq.train	freq.test	nGenes_DE_BWR	alpha_DA	pGenes_inModel	lambda	AUC_CV	AUC_stdErr_CV	TP_CV	TN_CV	FP_CV	FN_CV	TPR_CV	FPR_CV	accuracy_CV	F1_CV	TP_stdErr_CV	TN_stdErr_CV	FP_stdErr_CV	FN_stdErr_CV	TPR_stdErr_CV	FPR_stdErr_CV	accuracy_stdErr_CV	F1_stdErr_CV	TP	TN	FP	FN	TPR	FPR	AUC_test	Acc_test	nPositive_test	nNegative_test	time_user	time_elapsed
logistic	IMvigor	PCD(mUC)	ST	298	94	0.228188	0.234043	150	0.2	49	0.139326	0.773342	5.34524e-05	44.35	171.83	58.17	23.65	0.652206	0.252913	0.725436	0.520188	0.149325	0.295096	0.295096	0.149325	0.00219596	0.00128303	0.00102339	0.00144005	12	55	17	10	0.545455	0.236111	0.752525	0.71	22	72	25.143	29.074
logistic	IMvigor	PCD(mUC)	ST	298	94	0.228188	0.234043	160	0.2	50	0.144708	0.771366	0.000300534	44.27	171.16	58.84	23.73	0.651029	0.255826	0.722919	0.517493	0.159453	0.30041	0.30041	0.159453	0.0023449	0.00130613	0.0011955	0.00173742	12	55	17	10	0.545455	0.236111	0.746843	0.71	22	72	25.179	39.207
logistic	IMvigor	PCD(mUC)	ST	298	94	0.228188	0.234043	155	0.2	49	0.144708	0.770375	0.000160074	44.07	171.71	58.29	23.93	0.648088	0.253435	0.724094	0.517406	0.134281	0.280798	0.280798	0.134281	0.00197472	0.00122086	0.000987409	0.00135498	12	54	18	10	0.545455	0.25	0.749369	0.7	22	72	17.876	17.967
logistic	IMvigor	PCD(mUC)	ST	298	94	0.228188	0.234043	145	0.2	48	0.136711	0.76993	6.37964e-05	43.64	171.61	58.39	24.36	0.641765	0.25387	0.722315	0.513416	0.152766	0.317151	0.317151	0.152766	0.00224656	0.00137892	0.00128812	0.00181466	11	53	19	11	0.5	0.263889	0.758838	0.68	22	72	18.954	19.062
logistic	IMvigor	PCD(mUC)	ST	298	94	0.228188	0.234043	175	0.2	55	0.157591	0.768746	0.000208877	44.03	170.91	59.09	23.97	0.6475	0.256913	0.721275	0.514717	0.140314	0.315619	0.315619	0.140314	0.00206343	0.00137226	0.00125361	0.00169674	13	53	19	9	0.590909	0.263889	0.751263	0.7	22	72	27.659	47.522
logistic	IMvigor	PCD(mUC)	ST	298	94	0.228188	0.234043	190	0.2	56	0.170001	0.768027	8.99444e-05	43.91	170.76	59.24	24.09	0.645735	0.257565	0.720369	0.513195	0.139331	0.304551	0.304551	0.139331	0.00204899	0.00132414	0.00116446	0.001587	13	53	19	9	0.590909	0.263889	0.747475	0.7	22	72	28.018	29.33
logistic	IMvigor	PCD(mUC)	ST	298	94	0.228188	0.234043	165	0.2	53	0.157591	0.767398	0.000113899	44.02	171.48	58.52	23.98	0.647353	0.254435	0.723154	0.516327	0.140691	0.305664	0.305664	0.140691	0.00206898	0.00132897	0.00119287	0.00164504	13	52	20	9	0.590909	0.277778	0.753157	0.69	22	72	25.471	27.945
logistic	IMvigor	PCD(mUC)	ST	298	94	0.228188	0.234043	180	0.2	55	0.170001	0.767008	0.000176318	44.01	171.05	58.95	23.99	0.647206	0.256304	0.721678	0.514945	0.13295	0.296912	0.296912	0.13295	0.00195515	0.00129092	0.00116325	0.00158495	13	53	19	9	0.590909	0.263889	0.748737	0.7	22	72	23.917	24.158
logistic	IMvigor	PCD(mUC)	ST	298	94	0.228188	0.234043	170	0.2	53	0.154632	0.766969	0.000133848	43.68	171.4	58.6	24.32	0.642353	0.254783	0.721745	0.513104	0.132482	0.284268	0.284268	0.132482	0.00194827	0.00123595	0.0010946	0.00151333	13	53	19	9	0.590909	0.263889	0.753157	0.7	22	72	18.813	18.889
logistic	IMvigor	PCD(mUC)	ST	298	94	0.228188	0.234043	185	0.2	56	0.176569	0.76684	0.000208779	44.02	170.48	59.52	23.98	0.647353	0.258783	0.719799	0.513269	0.14212	0.295242	0.295242	0.14212	0.00208999	0.00128366	0.00105202	0.00143825	13	52	20	9	0.590909	0.277778	0.743056	0.69	22	72	28.659	29.293
logistic	IMvigor	PCD(mUC)	ST	298	94	0.228188	0.234043	220	0.2	61	0.157591	0.766016	7.32431e-05	42.95	170.82	59.18	25.05	0.631618	0.257304	0.717349	0.504927	0.171961	0.317942	0.317942	0.171961	0.00252884	0.00138235	0.00120271	0.00176934	11	54	18	11	0.5	0.25	0.751894	0.69	22	72	33.86	53.297
logistic	IMvigor	PCD(mUC)	ST	298	94	0.228188	0.234043	210	0.2	61	0.176569	0.764169	0.000245755	42.77	170.13	59.87	25.23	0.628971	0.260304	0.71443	0.501313	0.165056	0.297686	0.297686	0.165056	0.00242729	0.00129429	0.00117462	0.00174641	12	54	18	10	0.545455	0.25	0.747475	0.7	22	72	34.196	51.652
logistic	IMvigor	PCD(mUC)	ST	298	94	0.228188	0.234043	200	0.2	58	0.18339	0.763121	0.000204526	43.3	170.12	59.88	24.7	0.636765	0.260348	0.716174	0.505928	0.151424	0.299252	0.299252	0.151424	0.00222683	0.00130109	0.00109616	0.00153862	12	53	19	10	0.545455	0.263889	0.739268	0.69	22	72	29.775	40.587
logistic	IMvigor	PCD(mUC)	ST	298	94	0.228188	0.234043	140	0.2	46	0.157591	0.762218	8.51449e-05	42.95	169.28	60.72	25.05	0.631618	0.264	0.712181	0.500384	0.162291	0.280721	0.280721	0.162291	0.00238663	0.00122052	0.00111128	0.00166936	10	50	22	12	0.454545	0.305556	0.747475	0.64	22	72	22.392	35.231
logistic	IMvigor	PCD(mUC)	ST	298	94	0.228188	0.234043	130	0.2	43	0.148881	0.76179	0.000261732	43.13	168.62	61.38	24.87	0.634265	0.26687	0.71057	0.500047	0.156124	0.306093	0.306093	0.156124	0.00229594	0.00133084	0.00110463	0.00154506	11	51	21	11	0.5	0.291667	0.755051	0.66	22	72	19.643	19.771
logistic	IMvigor	PCD(mUC)	ST	298	94	0.228188	0.234043	195	0.2	58	0.18339	0.76036	0.000185618	43.13	169.57	60.43	24.87	0.634265	0.262739	0.713758	0.502806	0.166154	0.288939	0.288939	0.166154	0.00244344	0.00125626	0.00113522	0.00170108	12	53	19	10	0.545455	0.263889	0.739268	0.69	22	72	29.834	39.367
logistic	IMvigor	PCD(mUC)	ST	298	94	0.228188	0.234043	230	0.2	68	0.18339	0.760113	0.000427348	43.06	169.91	60.09	24.94	0.633235	0.261261	0.714664	0.50313	0.193751	0.297157	0.297157	0.193751	0.00284928	0.00129199	0.00114515	0.00184508	12	55	17	10	0.545455	0.236111	0.748737	0.71	22	72	42.101	64.345
logistic	IMvigor	PCD(mUC)	ST	298	94	0.228188	0.234043	135	0.2	46	0.163679	0.760058	0.000361038	43.06	169.24	60.76	24.94	0.633235	0.264174	0.712416	0.50127	0.141293	0.28749	0.28749	0.141293	0.00207783	0.00124996	0.00110476	0.00154261	10	50	22	12	0.454545	0.305556	0.745581	0.64	22	72	21.861	35.03
logistic	IMvigor	PCD(mUC)	ST	298	94	0.228188	0.234043	240	0.2	70	0.209405	0.756582	0.000177089	42.79	169.73	60.27	25.21	0.629265	0.262043	0.713154	0.500353	0.171326	0.348113	0.348113	0.171326	0.0025195	0.00151354	0.00131357	0.00183642	11	54	18	11	0.5	0.25	0.743056	0.69	22	72	43.07	47.853
logistic	IMvigor	PCD(mUC)	ST	298	94	0.228188	0.234043	250	0.2	74	0.209405	0.755621	0.000265993	42.52	170.23	59.77	25.48	0.625294	0.25987	0.713926	0.499404	0.183941	0.332683	0.332683	0.183941	0.00270502	0.00144645	0.00128724	0.00190952	11	54	18	11	0.5	0.25	0.750631	0.69	22	72	53.477	81.265
logistic	IMvigor	PCD(mUC)	ST	298	94	0.228188	0.234043	260	0.2	76	0.221656	0.754847	0.00032855	43.31	169	61	24.69	0.636912	0.265217	0.71245	0.502694	0.17792	0.31075	0.31075	0.17792	0.00261647	0.00135109	0.00117867	0.00175169	11	55	17	11	0.5	0.236111	0.748106	0.7	22	72	56.152	92.34
logistic	IMvigor	PCD(mUC)	ST	298	94	0.228188	0.234043	90	0.2	29	0.146086	0.754552	0.000351733	42.01	167.17	62.83	25.99	0.617794	0.273174	0.701946	0.486114	0.164835	0.249061	0.249061	0.164835	0.00242405	0.00108287	0.0011159	0.00176501	12	52	20	10	0.545455	0.277778	0.708333	0.68	22	72	13.86	14.277
logistic	IMvigor	PCD(mUC)	ST	298	94	0.228188	0.234043	155	0.3	40	0.160606	0.754005	7.24638e-05	44.72	163.87	66.13	23.28	0.657647	0.287522	0.699966	0.500076	0.170608	0.277673	0.277673	0.170608	0.00250894	0.00120727	0.0011207	0.00166947	15	47	25	7	0.681818	0.347222	0.715909	0.66	22	72	17.369	26.6
logistic	IMvigor	PCD(mUC)	ST	298	94	0.228188	0.234043	270	0.2	77	0.221656	0.753981	0.000139253	43.05	168.59	61.41	24.95	0.633088	0.267	0.710201	0.499281	0.176025	0.316896	0.316896	0.176025	0.0025886	0.00137781	0.00127583	0.00187523	11	55	17	11	0.5	0.236111	0.747475	0.7	22	72	52.396	52.766
logistic	IMvigor	PCD(mUC)	ST	298	94	0.228188	0.234043	300	0.2	81	0.243686	0.753452	0.00018216	43.04	168.8	61.2	24.96	0.632941	0.266087	0.710872	0.499727	0.185821	0.309773	0.309773	0.185821	0.00273266	0.00134684	0.00112942	0.00173797	10	54	18	12	0.454545	0.25	0.745581	0.68	22	72	65.825	72.287
logistic	IMvigor	PCD(mUC)	ST	298	94	0.228188	0.234043	175	0.3	45	0.163679	0.753345	0.000123265	43.7	165.83	64.17	24.3	0.642647	0.279	0.703121	0.496929	0.188294	0.275628	0.275628	0.188294	0.00276903	0.00119838	0.0011823	0.00187328	14	47	25	8	0.636364	0.347222	0.715909	0.65	22	72	20.429	21.623
logistic	IMvigor	PCD(mUC)	ST	298	94	0.228188	0.234043	150	0.3	40	0.157591	0.752898	0.000126735	44.66	163.73	66.27	23.34	0.656765	0.28813	0.699295	0.499225	0.155842	0.294685	0.294685	0.155842	0.0022918	0.00128124	0.0011643	0.00160938	15	47	25	7	0.681818	0.347222	0.71654	0.66	22	72	17.15	19.982
logistic	IMvigor	PCD(mUC)	ST	298	94	0.228188	0.234043	290	0.2	81	0.262877	0.752687	0.000205766	43.17	168.78	61.22	24.83	0.634853	0.266174	0.711242	0.500809	0.194394	0.315133	0.315133	0.194394	0.00285873	0.00137015	0.0012201	0.00189412	10	54	18	12	0.454545	0.25	0.744318	0.68	22	72	52.454	53.209
logistic	IMvigor	PCD(mUC)	ST	298	94	0.228188	0.234043	180	0.3	45	0.176569	0.752457	0.0002069	43.62	165.21	64.79	24.38	0.641471	0.281696	0.700772	0.494505	0.195288	0.294493	0.294493	0.195288	0.00287188	0.00128041	0.00124928	0.00195012	14	47	25	8	0.636364	0.347222	0.712121	0.65	22	72	14.972	15.044
logistic	IMvigor	PCD(mUC)	ST	298	94	0.228188	0.234043	160	0.3	41	0.151729	0.752337	0.000119219	44.3	164.15	65.85	23.7	0.651471	0.286304	0.699497	0.497269	0.185047	0.258736	0.258736	0.185047	0.00272128	0.00112494	0.00104319	0.00169897	15	47	25	7	0.681818	0.347222	0.720328	0.66	22	72	17.584	21.543
logistic	IMvigor	PCD(mUC)	ST	298	94	0.228188	0.234043	280	0.2	79	0.239112	0.751934	0.000240835	43.23	168.68	61.32	24.77	0.635735	0.266609	0.711107	0.501126	0.169881	0.327796	0.327796	0.169881	0.00249825	0.0014252	0.00129228	0.0018419	11	55	17	11	0.5	0.236111	0.746212	0.7	22	72	65.171	106.15
logistic	IMvigor	PCD(mUC)	ST	298	94	0.228188	0.234043	190	0.3	46	0.186898	0.751684	7.47167e-05	43.76	165.39	64.61	24.24	0.643529	0.280913	0.701846	0.496159	0.185929	0.263579	0.263579	0.185929	0.00273425	0.00114599	0.00103553	0.00169119	13	47	25	9	0.590909	0.347222	0.713384	0.64	22	72	21.29	31.841
logistic	IMvigor	PCD(mUC)	ST	298	94	0.228188	0.234043	85	0.2	29	0.150299	0.7513	0.000121614	41.84	166.29	63.71	26.16	0.615294	0.277	0.698423	0.482162	0.156812	0.284017	0.284017	0.156812	0.00230605	0.00123486	0.0010565	0.00153726	12	52	20	10	0.545455	0.277778	0.708333	0.68	22	72	14.116	22.498
logistic	IMvigor	PCD(mUC)	ST	298	94	0.228188	0.234043	310	0.2	83	0.221656	0.751148	9.44523e-05	42.43	169.85	60.15	25.57	0.623971	0.261522	0.712349	0.49749	0.170119	0.290376	0.290376	0.170119	0.00250175	0.0012625	0.00117711	0.00179438	10	54	18	12	0.454545	0.25	0.738005	0.68	22	72	65.911	66.623
logistic	IMvigor	PCD(mUC)	ST	298	94	0.228188	0.234043	185	0.3	46	0.179947	0.750781	0.000104324	43.76	165.29	64.71	24.24	0.643529	0.281348	0.70151	0.49593	0.174147	0.26602	0.26602	0.174147	0.00256099	0.00115661	0.0011159	0.00172976	13	47	25	9	0.590909	0.347222	0.715909	0.64	22	72	21.318	33.924
logistic	IMvigor	PCD(mUC)	ST	298	94	0.228188	0.234043	95	0.2	30	0.160606	0.75071	0.000162328	41.73	166.6	63.4	26.27	0.613676	0.275652	0.699094	0.482053	0.152987	0.242045	0.242045	0.152987	0.00224981	0.00105237	0.00100168	0.00155604	12	52	20	10	0.545455	0.277778	0.705177	0.68	22	72	13.891	22.034
logistic	IMvigor	PCD(mUC)	ST	298	94	0.228188	0.234043	320	0.2	84	0.221656	0.750652	0.000114773	42.94	169.25	60.75	25.06	0.631471	0.26413	0.712047	0.500223	0.165645	0.298946	0.298946	0.165645	0.00243596	0.00129977	0.0011719	0.00172621	10	54	18	12	0.454545	0.25	0.733586	0.68	22	72	68.189	107.283
logistic	IMvigor	PCD(mUC)	ST	298	94	0.228188	0.234043	350	0.2	88	0.262877	0.75038	0.000220349	43.06	168.54	61.46	24.94	0.633235	0.267217	0.710067	0.499229	0.171635	0.346241	0.346241	0.171635	0.00252404	0.0015054	0.00127179	0.00175107	10	54	18	12	0.454545	0.25	0.728535	0.68	22	72	76.665	96.101
logistic	IMvigor	PCD(mUC)	ST	298	94	0.228188	0.234043	390	0.2	94	0.205474	0.750313	0.000123468	41.43	169.69	60.31	26.57	0.609265	0.262217	0.708456	0.488156	0.174226	0.285224	0.285224	0.174226	0.00256214	0.0012401	0.0011744	0.00183602	10	54	18	12	0.454545	0.25	0.714015	0.68	22	72	86.596	135.087
logistic	IMvigor	PCD(mUC)	ST	298	94	0.228188	0.234043	145	0.3	39	0.163679	0.750077	7.93171e-05	43.53	161.97	68.03	24.47	0.640147	0.295783	0.689597	0.484832	0.168448	0.261872	0.261872	0.168448	0.00247718	0.00113857	0.00107554	0.00162964	16	47	25	6	0.727273	0.347222	0.730429	0.67	22	72	12.005	12.059
logistic	IMvigor	PCD(mUC)	ST	298	94	0.228188	0.234043	165	0.3	43	0.176569	0.750047	0.000259361	44.14	164.5	65.5	23.86	0.649118	0.284783	0.700134	0.496972	0.162692	0.289723	0.289723	0.162692	0.00239253	0.00125967	0.00113424	0.00162494	16	47	25	6	0.727273	0.347222	0.71654	0.67	22	72	19.547	28.886
logistic	IMvigor	PCD(mUC)	ST	298	94	0.228188	0.234043	135	0.3	38	0.157591	0.74935	0.000267695	43.57	162.24	67.76	24.43	0.640735	0.294609	0.690638	0.485894	0.161592	0.250704	0.250704	0.161592	0.00237636	0.00109002	0.00100919	0.00153384	16	48	24	6	0.727273	0.333333	0.734217	0.68	22	72	15.623	15.713
logistic	IMvigor	PCD(mUC)	ST	298	94	0.228188	0.234043	140	0.3	38	0.170001	0.749253	0.000137613	43.37	161.67	68.33	24.63	0.637794	0.297087	0.688054	0.48268	0.162465	0.278907	0.278907	0.162465	0.00238919	0.00121264	0.00106001	0.00152798	16	47	25	6	0.727273	0.347222	0.732955	0.67	22	72	16.068	25.901
logistic	IMvigor	PCD(mUC)	ST	298	94	0.228188	0.234043	330	0.2	87	0.248349	0.74903	0.000365595	42.9	168.16	61.84	25.1	0.630882	0.26887	0.708255	0.496716	0.16112	0.278423	0.278423	0.16112	0.00236941	0.00121053	0.00113052	0.0016935	10	54	18	12	0.454545	0.25	0.731692	0.68	22	72	76.723	121.812
logistic	IMvigor	PCD(mUC)	ST	298	94	0.228188	0.234043	370	0.2	90	0.217495	0.748896	0.000265899	42.32	169.7	60.3	25.68	0.622353	0.262174	0.711477	0.496045	0.186342	0.327987	0.327987	0.186342	0.00274032	0.00142603	0.00118472	0.00177882	10	52	20	12	0.454545	0.277778	0.723485	0.66	22	72	81.292	91.356
logistic	IMvigor	PCD(mUC)	ST	298	94	0.228188	0.234043	340	0.2	88	0.262877	0.748463	0.00018794	42.8	167.94	62.06	25.2	0.629412	0.269826	0.707181	0.49514	0.191749	0.280267	0.280267	0.191749	0.00281984	0.00121855	0.00112932	0.0018449	10	54	18	12	0.454545	0.25	0.728535	0.68	22	72	77.716	120.761
logistic	IMvigor	PCD(mUC)	ST	298	94	0.228188	0.234043	170	0.3	43	0.170001	0.748439	0.000240222	44.07	164.02	65.98	23.93	0.648088	0.28687	0.698289	0.494968	0.193978	0.249436	0.249436	0.193978	0.00285261	0.0010845	0.0011207	0.00185065	16	47	25	6	0.727273	0.347222	0.717172	0.67	22	72	19.863	30.726
logistic	IMvigor	PCD(mUC)	ST	298	94	0.228188	0.234043	360	0.2	90	0.248349	0.748397	0.000324348	42.64	168.17	61.83	25.36	0.627059	0.268826	0.707416	0.494465	0.184511	0.31879	0.31879	0.184511	0.0027134	0.00138604	0.0012535	0.00188547	10	52	20	12	0.454545	0.277778	0.718434	0.66	22	72	63.794	64.138
logistic	IMvigor	PCD(mUC)	ST	298	94	0.228188	0.234043	410	0.2	99	0.209405	0.748383	0.000141374	41.56	171.45	58.55	26.44	0.611176	0.254565	0.714799	0.494457	0.174263	0.312492	0.312492	0.174263	0.00256269	0.00135866	0.00122672	0.00185442	10	53	19	12	0.454545	0.263889	0.712753	0.67	22	72	104.99	169.068
logistic	IMvigor	PCD(mUC)	ST	298	94	0.228188	0.234043	130	0.3	36	0.176569	0.748263	0.000163652	43.78	159.45	70.55	24.22	0.643824	0.306739	0.68198	0.480194	0.160542	0.255989	0.255989	0.160542	0.00236091	0.001113	0.00097264	0.00144959	16	47	25	6	0.727273	0.347222	0.734217	0.67	22	72	15.179	18.762
logistic	IMvigor	PCD(mUC)	ST	298	94	0.228188	0.234043	115	0.2	37	0.201617	0.747928	9.68505e-05	42.07	166.36	63.64	25.93	0.618676	0.276696	0.69943	0.484398	0.166518	0.300343	0.300343	0.166518	0.0024488	0.00130584	0.00121905	0.00176678	11	51	21	11	0.5	0.291667	0.724116	0.66	22	72	16.206	16.447
logistic	IMvigor	PCD(mUC)	ST	298	94	0.228188	0.234043	100	0.2	33	0.18339	0.747165	0.000134525	42.18	166.28	63.72	25.82	0.620294	0.277043	0.69953	0.485118	0.13587	0.247851	0.247851	0.13587	0.00199809	0.00107761	0.000968615	0.00140137	13	51	21	9	0.590909	0.291667	0.700758	0.68	22	72	14.919	16.319
logistic	IMvigor	PCD(mUC)	ST	298	94	0.228188	0.234043	220	0.3	51	0.201617	0.747082	0.000120564	41.89	165.21	64.79	26.11	0.616029	0.281696	0.694966	0.479616	0.187431	0.310846	0.310846	0.187431	0.00275634	0.0013515	0.00126776	0.0019083	14	46	26	8	0.636364	0.361111	0.71654	0.64	22	72	24.803	35.408
logistic	IMvigor	PCD(mUC)	ST	298	94	0.228188	0.234043	400	0.2	96	0.248349	0.747071	0.000219802	41.59	168.97	61.03	26.41	0.611618	0.265348	0.706577	0.487548	0.174133	0.319234	0.319234	0.174133	0.00256078	0.00138797	0.0012685	0.00186647	10	53	19	12	0.454545	0.263889	0.708965	0.67	22	72	67.241	67.688
logistic	IMvigor	PCD(mUC)	ST	298	94	0.228188	0.234043	380	0.2	93	0.280905	0.74684	9.80392e-05	41.47	168.25	61.75	26.53	0.609853	0.268478	0.703758	0.484456	0.145959	0.327641	0.327641	0.145959	0.00214646	0.00142453	0.00116057	0.00151502	10	52	20	12	0.454545	0.277778	0.705808	0.66	22	72	82.335	117.983
logistic	IMvigor	PCD(mUC)	ST	298	94	0.228188	0.234043	460	0.2	109	0.239112	0.746738	0.000134186	41.72	170.93	59.07	26.28	0.613529	0.256826	0.713591	0.494344	0.183721	0.336427	0.336427	0.183721	0.00270178	0.00146272	0.00124135	0.00184628	11	52	20	11	0.5	0.277778	0.703914	0.67	22	72	118.902	150.641
logistic	IMvigor	PCD(mUC)	ST	298	94	0.228188	0.234043	110	0.2	37	0.194118	0.746715	0.000152219	41.67	166.63	63.37	26.33	0.612794	0.275522	0.698993	0.481618	0.161467	0.297686	0.297686	0.161467	0.00237452	0.00129429	0.00109233	0.00157142	11	51	21	11	0.5	0.291667	0.725379	0.66	22	72	16.358	23.426
logistic	IMvigor	PCD(mUC)	ST	298	94	0.228188	0.234043	210	0.3	51	0.194118	0.746492	0.000339598	41.84	165.06	64.94	26.16	0.615294	0.282348	0.694295	0.478718	0.181865	0.238183	0.238183	0.181865	0.00267448	0.00103558	0.00107024	0.00179206	14	46	26	8	0.636364	0.361111	0.717172	0.64	22	72	24.114	29.828
logistic	IMvigor	PCD(mUC)	ST	298	94	0.228188	0.234043	195	0.3	48	0.194118	0.746003	0.000256676	42.21	165.63	64.37	25.79	0.620735	0.27987	0.69745	0.483581	0.155242	0.299715	0.299715	0.155242	0.00228297	0.00130311	0.00112841	0.00157607	13	46	26	9	0.590909	0.361111	0.708333	0.63	22	72	21.838	28.499
logistic	IMvigor	PCD(mUC)	ST	298	94	0.228188	0.234043	480	0.2	113	0.248349	0.745762	0.000238485	41.05	169.47	60.53	26.95	0.603676	0.263174	0.706443	0.484104	0.190361	0.315734	0.315734	0.190361	0.00279943	0.00137276	0.00121271	0.00188654	11	52	20	11	0.5	0.277778	0.704545	0.67	22	72	120.746	195.01
logistic	IMvigor	PCD(mUC)	ST	298	94	0.228188	0.234043	420	0.2	102	0.248349	0.745744	0.000118761	41.23	171	59	26.77	0.606324	0.256522	0.712181	0.490166	0.180826	0.333939	0.333939	0.180826	0.0026592	0.00145191	0.00123721	0.00182942	11	54	18	11	0.5	0.25	0.708333	0.69	22	72	104.692	141.264
logistic	IMvigor	PCD(mUC)	ST	298	94	0.228188	0.234043	430	0.2	106	0.243686	0.745322	0.000121987	41.42	170.9	59.1	26.58	0.609118	0.256957	0.712483	0.491638	0.190788	0.374031	0.374031	0.190788	0.0028057	0.00162622	0.00144266	0.00208423	10	54	18	12	0.454545	0.25	0.702652	0.68	22	72	119.065	187.259
logistic	IMvigor	PCD(mUC)	ST	298	94	0.228188	0.234043	200	0.3	48	0.201617	0.745303	0.000238247	42.21	165.26	64.74	25.79	0.620735	0.281478	0.696208	0.482459	0.175979	0.231211	0.231211	0.175979	0.00258793	0.00100527	0.000937628	0.00160869	13	46	26	9	0.590909	0.361111	0.704545	0.63	22	72	21.727	23.284
logistic	IMvigor	PCD(mUC)	ST	298	94	0.228188	0.234043	440	0.2	108	0.239112	0.744933	0.000231801	41.18	170.85	59.15	26.82	0.605588	0.257174	0.71151	0.489368	0.169002	0.341232	0.341232	0.169002	0.00248532	0.00148362	0.00138191	0.00197891	10	52	20	12	0.454545	0.277778	0.703283	0.66	22	72	103.485	104.028
logistic	IMvigor	PCD(mUC)	ST	298	94	0.228188	0.234043	450	0.2	109	0.239112	0.744932	0.000226248	41.37	170.84	59.16	26.63	0.608382	0.257217	0.712114	0.49091	0.179029	0.321838	0.321838	0.179029	0.00263278	0.0013993	0.0011066	0.00166561	11	52	20	11	0.5	0.277778	0.703914	0.67	22	72	120.403	179.559
logistic	IMvigor	PCD(mUC)	ST	298	94	0.228188	0.234043	125	0.2	41	0.201617	0.744725	0.000178074	41.39	167.2	62.8	26.61	0.608676	0.273043	0.699966	0.480798	0.158206	0.308139	0.308139	0.158206	0.00232657	0.00133973	0.00123005	0.00174801	13	52	20	9	0.590909	0.277778	0.723485	0.69	22	72	18.696	23.966
logistic	IMvigor	PCD(mUC)	ST	298	94	0.228188	0.234043	120	0.2	39	0.209405	0.744217	0.000109196	41.54	166.59	63.41	26.46	0.610882	0.275696	0.698423	0.480378	0.165401	0.286778	0.286778	0.165401	0.00243237	0.00124686	0.00115426	0.0017212	12	52	20	10	0.545455	0.277778	0.71654	0.68	22	72	17.646	24.869
logistic	IMvigor	PCD(mUC)	ST	298	94	0.228188	0.234043	105	0.2	34	0.186898	0.743979	0.000217235	41.88	165.48	64.52	26.12	0.615882	0.280522	0.695839	0.480262	0.144446	0.243493	0.243493	0.144446	0.00212421	0.00105867	0.000943752	0.00141782	13	51	21	9	0.590909	0.291667	0.700126	0.68	22	72	15.543	15.661
logistic	IMvigor	PCD(mUC)	ST	298	94	0.228188	0.234043	490	0.2	115	0.28358	0.742501	0.000220678	40.51	169.08	60.92	27.49	0.595735	0.26487	0.703322	0.478221	0.160489	0.310321	0.310321	0.160489	0.00236013	0.00134922	0.00118771	0.00171212	12	53	19	10	0.545455	0.263889	0.693182	0.69	22	72	119.471	170.328
logistic	IMvigor	PCD(mUC)	ST	298	94	0.228188	0.234043	470	0.2	111	0.239112	0.741684	0.00017606	40.82	170.28	59.72	27.18	0.600294	0.259652	0.708389	0.484392	0.174298	0.305862	0.305862	0.174298	0.00256321	0.00132983	0.00117655	0.00178271	11	53	19	11	0.5	0.263889	0.705808	0.68	22	72	120.977	188.057
logistic	IMvigor	PCD(mUC)	ST	298	94	0.228188	0.234043	250	0.3	63	0.239112	0.741554	0.000166459	42.08	164.17	65.83	25.92	0.618824	0.286217	0.692114	0.478413	0.188926	0.315286	0.315286	0.188926	0.00277832	0.00137081	0.00125774	0.00187679	12	49	23	10	0.545455	0.319444	0.723485	0.65	22	72	41.596	64.202
logistic	IMvigor	PCD(mUC)	ST	298	94	0.228188	0.234043	80	0.2	25	0.170001	0.741321	0.000269285	40.66	167.39	62.61	27.34	0.597941	0.272217	0.698154	0.474776	0.151237	0.253817	0.253817	0.151237	0.00222408	0.00110355	0.000941164	0.00144219	11	50	22	11	0.5	0.305556	0.660354	0.65	22	72	12.424	15.777
logistic	IMvigor	PCD(mUC)	ST	298	94	0.228188	0.234043	310	0.3	71	0.303027	0.740812	0.000145491	42.53	162.96	67.04	25.47	0.625441	0.291478	0.689564	0.478973	0.176071	0.244503	0.244503	0.176071	0.00258928	0.00106306	0.00104005	0.0016798	13	48	24	9	0.590909	0.333333	0.708965	0.65	22	72	53.578	78.456
logistic	IMvigor	PCD(mUC)	ST	298	94	0.228188	0.234043	360	0.3	76	0.303027	0.740509	0.000190878	42.15	164.06	65.94	25.85	0.619853	0.286696	0.69198	0.478664	0.200189	0.291225	0.291225	0.200189	0.00294396	0.0012662	0.00117345	0.00188792	13	49	23	9	0.590909	0.319444	0.703914	0.66	22	72	61.528	100.192
logistic	IMvigor	PCD(mUC)	ST	298	94	0.228188	0.234043	240	0.3	60	0.248349	0.740469	9.08239e-05	41.89	163.51	66.49	26.11	0.616029	0.289087	0.689262	0.474959	0.188506	0.291112	0.291112	0.188506	0.00277214	0.00126571	0.00117993	0.00183128	13	49	23	9	0.590909	0.319444	0.722222	0.66	22	72	32.566	38.62
logistic	IMvigor	PCD(mUC)	ST	298	94	0.228188	0.234043	370	0.3	76	0.286279	0.740409	0.00027906	41.83	164.26	65.74	26.17	0.615147	0.285826	0.691577	0.476542	0.142882	0.305048	0.305048	0.142882	0.0021012	0.0013263	0.00110845	0.00145958	13	49	23	9	0.590909	0.319444	0.70202	0.66	22	72	60.472	66.679
logistic	IMvigor	PCD(mUC)	ST	298	94	0.228188	0.234043	500	0.2	117	0.28358	0.740155	0.000182147	40.25	169.36	60.64	27.75	0.591912	0.263652	0.703389	0.476618	0.198161	0.333188	0.333188	0.198161	0.00291413	0.00144864	0.00130437	0.00201932	12	54	18	10	0.545455	0.25	0.699495	0.7	22	72	129.428	202.565
logistic	IMvigor	PCD(mUC)	ST	298	94	0.228188	0.234043	230	0.3	58	0.213412	0.739815	0.000117201	41.45	163.86	66.14	26.55	0.609559	0.287565	0.68896	0.472122	0.183883	0.300175	0.300175	0.183883	0.00270417	0.00130511	0.00125712	0.00189613	13	49	23	9	0.590909	0.319444	0.720328	0.66	22	72	30.883	31.05
logistic	IMvigor	PCD(mUC)	ST	298	94	0.228188	0.234043	40	0.2	10	0.144708	0.739541	0.000142589	44.15	161.54	68.46	23.85	0.649265	0.297652	0.690235	0.488972	0.0757121	0.247174	0.247174	0.0757121	0.00111341	0.00107467	0.000903325	0.000989658	10	48	24	12	0.454545	0.333333	0.643308	0.62	22	72	8.091	13.105
logistic	IMvigor	PCD(mUC)	ST	298	94	0.228188	0.234043	390	0.3	79	0.273032	0.739511	9.4932e-05	41.33	165.37	64.63	26.67	0.607794	0.281	0.693624	0.475109	0.18535	0.288729	0.288729	0.18535	0.00272573	0.00125535	0.00110269	0.00173957	11	50	22	11	0.5	0.305556	0.700126	0.65	22	72	65.886	66.217
logistic	IMvigor	PCD(mUC)	ST	298	94	0.228188	0.234043	340	0.3	75	0.303027	0.739016	0.000231801	42.42	163.3	66.7	25.58	0.623824	0.29	0.690336	0.478952	0.181007	0.298988	0.298988	0.181007	0.00266187	0.00129995	0.00110123	0.00164579	12	48	24	10	0.545455	0.333333	0.703283	0.64	22	72	45.722	45.921
logistic	IMvigor	PCD(mUC)	ST	298	94	0.228188	0.234043	35	0.2	9	0.122017	0.738765	8.99191e-05	44.05	159.2	70.8	23.95	0.647794	0.307826	0.682047	0.481838	0.0857233	0.198987	0.198987	0.0857233	0.00126064	0.000865162	0.000720784	0.000874666	10	49	23	12	0.454545	0.319444	0.650884	0.63	22	72	6.811	6.871
logistic	IMvigor	PCD(mUC)	ST	298	94	0.228188	0.234043	400	0.3	81	0.280905	0.738401	6.75319e-05	40.82	165.18	64.82	27.18	0.600294	0.281826	0.691275	0.470079	0.217135	0.308918	0.308918	0.217135	0.00319316	0.00134312	0.00126641	0.00207981	12	49	23	10	0.545455	0.319444	0.70202	0.65	22	72	73.338	117.843
logistic	IMvigor	PCD(mUC)	ST	298	94	0.228188	0.234043	380	0.3	78	0.308825	0.738364	0.00012273	41.08	163.99	66.01	26.92	0.604118	0.287	0.688154	0.469224	0.167983	0.263042	0.263042	0.167983	0.00247033	0.00114366	0.00108999	0.00169315	11	50	22	11	0.5	0.305556	0.70202	0.65	22	72	66.405	110.818
logistic	IMvigor	PCD(mUC)	ST	298	94	0.228188	0.234043	300	0.3	70	0.308825	0.738285	5.86007e-05	42.49	163.08	66.92	25.51	0.624853	0.290957	0.689832	0.478964	0.196687	0.264262	0.264262	0.196687	0.00289246	0.00114896	0.00122742	0.00198394	13	48	24	9	0.590909	0.333333	0.720328	0.65	22	72	51.367	75.076
logistic	IMvigor	PCD(mUC)	ST	298	94	0.228188	0.234043	350	0.3	75	0.308825	0.737818	0.000132569	42.55	163.22	66.78	25.45	0.625735	0.290348	0.690503	0.479786	0.220365	0.298	0.298	0.220365	0.00324066	0.00129565	0.00121588	0.00201955	12	48	24	10	0.545455	0.333333	0.702652	0.64	22	72	60.064	93.742
logistic	IMvigor	PCD(mUC)	ST	298	94	0.228188	0.234043	330	0.3	74	0.297338	0.737663	0.000191116	42.08	163	67	25.92	0.618824	0.291304	0.688188	0.475271	0.164335	0.297464	0.297464	0.164335	0.00241669	0.00129332	0.00114637	0.00163428	13	48	24	9	0.590909	0.333333	0.710859	0.65	22	72	58.97	88.35
logistic	IMvigor	PCD(mUC)	ST	298	94	0.228188	0.234043	290	0.3	70	0.320755	0.737594	8.2103e-05	42.27	162.55	67.45	25.73	0.621618	0.293261	0.687315	0.475612	0.200935	0.245515	0.245515	0.200935	0.00295492	0.00106746	0.0011401	0.00194084	13	49	23	9	0.590909	0.319444	0.719066	0.66	22	72	52.099	56.865
logistic	IMvigor	PCD(mUC)	ST	298	94	0.228188	0.234043	410	0.3	84	0.294534	0.737559	0.000156849	41.15	166.16	63.84	26.85	0.605147	0.277565	0.695671	0.475718	0.179435	0.309029	0.309029	0.179435	0.00263875	0.0013436	0.00113842	0.00170219	11	49	23	11	0.5	0.319444	0.695707	0.64	22	72	89.85	155.173
logistic	IMvigor	PCD(mUC)	ST	298	94	0.228188	0.234043	430	0.3	90	0.286279	0.737554	0.000139758	41.3	166.19	63.81	26.7	0.607353	0.277435	0.696275	0.477117	0.192538	0.318993	0.318993	0.192538	0.00283143	0.00138693	0.00122207	0.00186442	11	49	23	11	0.5	0.319444	0.696338	0.64	22	72	106.98	169.762
logistic	IMvigor	PCD(mUC)	ST	298	94	0.228188	0.234043	260	0.3	65	0.273032	0.737513	0.000569895	41.6	162.93	67.07	26.4	0.611765	0.291609	0.686342	0.470866	0.193323	0.29653	0.29653	0.193323	0.00284298	0.00128926	0.00113718	0.00179192	12	49	23	10	0.545455	0.319444	0.719066	0.65	22	72	42.953	68.795
logistic	IMvigor	PCD(mUC)	ST	298	94	0.228188	0.234043	270	0.3	66	0.330003	0.737478	0.000139041	41.69	162.42	67.58	26.31	0.613088	0.293826	0.684933	0.470275	0.180177	0.25866	0.25866	0.180177	0.00264966	0.00112461	0.000980838	0.00159828	12	49	23	10	0.545455	0.319444	0.718434	0.65	22	72	46.366	55.817
logistic	IMvigor	PCD(mUC)	ST	298	94	0.228188	0.234043	320	0.3	72	0.308825	0.737441	0.000359525	42.4	162.66	67.34	25.6	0.623529	0.292783	0.688121	0.477069	0.170561	0.276054	0.276054	0.170561	0.00250824	0.00120024	0.00106739	0.00161298	13	48	24	9	0.590909	0.333333	0.705808	0.65	22	72	55.353	86.987
logistic	IMvigor	PCD(mUC)	ST	298	94	0.228188	0.234043	420	0.3	86	0.280905	0.737279	0.000233432	40.79	166.63	63.37	27.21	0.599853	0.275522	0.69604	0.4739	0.163482	0.33171	0.33171	0.163482	0.00240414	0.00144222	0.00124301	0.00171407	11	49	23	11	0.5	0.319444	0.69697	0.64	22	72	92.333	104.852
logistic	IMvigor	PCD(mUC)	ST	298	94	0.228188	0.234043	440	0.3	92	0.297338	0.736242	0.000150343	40.79	166.51	63.49	27.21	0.599853	0.276043	0.695638	0.473545	0.171914	0.293187	0.293187	0.171914	0.00252815	0.00127473	0.00121273	0.00183029	11	50	22	11	0.5	0.305556	0.686869	0.65	22	72	102.021	102.61
logistic	IMvigor	PCD(mUC)	ST	298	94	0.228188	0.234043	45	0.2	12	0.129155	0.736146	0.000164317	43.86	161.17	68.83	24.14	0.645	0.299261	0.68802	0.485522	0.0964208	0.255072	0.255072	0.0964208	0.00141795	0.00110901	0.000903022	0.00103823	10	48	24	12	0.454545	0.333333	0.645202	0.62	22	72	7.936	11.512
logistic	IMvigor	PCD(mUC)	ST	298	94	0.228188	0.234043	280	0.3	68	0.308825	0.736076	0.000151921	42.01	161.85	68.15	25.99	0.617794	0.296304	0.684094	0.47155	0.175519	0.257954	0.257954	0.175519	0.00258117	0.00112154	0.00104716	0.00165327	12	49	23	10	0.545455	0.319444	0.715278	0.65	22	72	49.099	55.377
logistic	IMvigor	PCD(mUC)	ST	298	94	0.228188	0.234043	450	0.3	93	0.333145	0.735957	0.000132826	40.68	165.42	64.58	27.32	0.598235	0.280783	0.691611	0.469652	0.165071	0.351384	0.351384	0.165071	0.00242752	0.00152776	0.00134271	0.00180853	11	50	22	11	0.5	0.305556	0.684343	0.65	22	72	111.857	166.818
logistic	IMvigor	PCD(mUC)	ST	298	94	0.228188	0.234043	55	0.2	17	0.139326	0.735629	0.00026041	41.66	160.6	69.4	26.34	0.612647	0.301739	0.678725	0.465335	0.1249	0.242045	0.242045	0.1249	0.00183676	0.00105237	0.000932964	0.00126856	12	51	21	10	0.545455	0.291667	0.690025	0.67	22	72	9.072	9.133
logistic	IMvigor	PCD(mUC)	ST	298	94	0.228188	0.234043	480	0.3	97	0.352635	0.735325	0.000212157	41.03	164.91	65.09	26.97	0.603382	0.283	0.691074	0.471235	0.185023	0.280726	0.280726	0.185023	0.00272092	0.00122055	0.00113052	0.00178933	12	47	25	10	0.545455	0.347222	0.683712	0.63	22	72	116.892	190.943
logistic	IMvigor	PCD(mUC)	ST	298	94	0.228188	0.234043	85	0.3	24	0.186898	0.734559	0.000115267	42.43	158.51	71.49	25.57	0.623971	0.310826	0.674295	0.4665	0.117426	0.263425	0.263425	0.117426	0.00172685	0.00114533	0.000960833	0.0011924	15	45	27	7	0.681818	0.375	0.688131	0.64	22	72	10.895	17.339
logistic	IMvigor	PCD(mUC)	ST	298	94	0.228188	0.234043	60	0.2	18	0.157591	0.734451	0.000101857	41.45	160.35	69.65	26.55	0.609559	0.302826	0.677181	0.462891	0.153987	0.282619	0.282619	0.153987	0.00226452	0.00122878	0.0011447	0.00159711	13	50	22	9	0.590909	0.305556	0.688131	0.67	22	72	9.415	15.419
logistic	IMvigor	PCD(mUC)	ST	298	94	0.228188	0.234043	50	0.2	14	0.122017	0.734434	7.44732e-05	43.6	161.22	68.78	24.4	0.641176	0.299043	0.687315	0.483443	0.106363	0.218156	0.218156	0.106363	0.00156416	0.000948503	0.000818343	0.00107813	10	48	24	12	0.454545	0.333333	0.643308	0.62	22	72	9.049	16.01
logistic	IMvigor	PCD(mUC)	ST	298	94	0.228188	0.234043	490	0.3	99	0.426216	0.734002	8.77718e-05	40.57	164.56	65.44	27.43	0.596618	0.284522	0.688356	0.466174	0.205114	0.254384	0.254384	0.205114	0.00301638	0.00110602	0.00107359	0.00189986	12	48	24	10	0.545455	0.333333	0.679293	0.64	22	72	121.081	197.615
logistic	IMvigor	PCD(mUC)	ST	298	94	0.228188	0.234043	90	0.3	24	0.217495	0.733792	0.000199807	42.37	158.2	71.8	25.63	0.623088	0.312174	0.673054	0.465174	0.115168	0.213674	0.213674	0.115168	0.00169365	0.000929017	0.000820945	0.00112485	15	45	27	7	0.681818	0.375	0.684975	0.64	22	72	10.684	17.149
logistic	IMvigor	PCD(mUC)	ST	298	94	0.228188	0.234043	470	0.3	95	0.339519	0.73379	0.000200488	40.36	165.34	64.66	27.64	0.593529	0.28113	0.690268	0.466545	0.174957	0.300914	0.300914	0.174957	0.0025729	0.00130832	0.00123688	0.00184077	11	50	22	11	0.5	0.305556	0.688131	0.65	22	72	103.94	104.871
logistic	IMvigor	PCD(mUC)	ST	298	94	0.228188	0.234043	460	0.3	93	0.346015	0.733559	0.000127325	40.54	164.76	65.24	27.46	0.596176	0.283652	0.688926	0.466561	0.165401	0.29886	0.29886	0.165401	0.00243237	0.00129939	0.00113221	0.0016528	11	50	22	11	0.5	0.305556	0.685606	0.65	22	72	110.95	177.143
logistic	IMvigor	PCD(mUC)	ST	298	94	0.228188	0.234043	115	0.3	30	0.221656	0.732383	0.000157542	42.37	159.43	70.57	25.63	0.623088	0.306826	0.677181	0.468373	0.121983	0.27015	0.27015	0.121983	0.00179386	0.00117456	0.00101851	0.00128287	17	46	26	5	0.772727	0.361111	0.691288	0.67	22	72	12.069	17.622
logistic	IMvigor	PCD(mUC)	ST	298	94	0.228188	0.234043	110	0.3	30	0.209405	0.732068	0.000133099	42.42	159.38	70.62	25.58	0.623824	0.307043	0.677181	0.46866	0.132711	0.285961	0.285961	0.132711	0.00195163	0.00124331	0.00105795	0.00134478	17	48	24	5	0.772727	0.333333	0.691919	0.69	22	72	11.732	11.795
logistic	IMvigor	PCD(mUC)	ST	298	94	0.228188	0.234043	125	0.3	34	0.186898	0.731405	0.000252753	42.41	159.85	70.15	25.59	0.623676	0.305	0.678725	0.469757	0.137873	0.230667	0.230667	0.137873	0.00202755	0.0010029	0.000932964	0.00135365	16	46	26	6	0.727273	0.361111	0.699495	0.66	22	72	13.553	14.865
logistic	IMvigor	PCD(mUC)	ST	298	94	0.228188	0.234043	85	0.4	17	0.16681	0.73138	6.63443e-05	43.25	154.7	75.3	24.75	0.636029	0.327391	0.664262	0.463684	0.147282	0.253262	0.253262	0.147282	0.00216591	0.00110114	0.0010256	0.00142418	15	47	25	7	0.681818	0.347222	0.700758	0.66	22	72	9.058	14.696
logistic	IMvigor	PCD(mUC)	ST	298	94	0.228188	0.234043	90	0.4	17	0.179947	0.731372	0.000128868	43.32	155.17	74.83	24.68	0.637059	0.325348	0.666074	0.465419	0.121339	0.196975	0.196975	0.121339	0.0017844	0.000856411	0.000781536	0.00112359	15	46	26	7	0.681818	0.361111	0.698232	0.65	22	72	8.674	13.531
logistic	IMvigor	PCD(mUC)	ST	298	94	0.228188	0.234043	500	0.3	101	0.426216	0.731164	0.00010665	39.8	164.26	65.74	28.2	0.585294	0.285826	0.684765	0.458623	0.184226	0.285551	0.285551	0.184226	0.00270921	0.00124153	0.00111124	0.00176773	12	48	24	10	0.545455	0.333333	0.676768	0.64	22	72	113.73	115.196
logistic	IMvigor	PCD(mUC)	ST	298	94	0.228188	0.234043	95	0.3	25	0.239112	0.730437	0.00019821	42.07	157.98	72.02	25.93	0.618676	0.31313	0.671309	0.462062	0.139447	0.216482	0.216482	0.139447	0.00205069	0.000941228	0.00089406	0.00133612	15	46	26	7	0.681818	0.361111	0.676768	0.65	22	72	11.08	19.12
logistic	IMvigor	PCD(mUC)	ST	298	94	0.228188	0.234043	120	0.3	32	0.230218	0.730201	0.000123247	42.19	159.65	70.35	25.81	0.620441	0.30587	0.677315	0.467386	0.120349	0.224902	0.224902	0.120349	0.00176984	0.000977834	0.0008804	0.00121537	16	45	27	6	0.727273	0.375	0.686237	0.65	22	72	13.011	18.55
logistic	IMvigor	PCD(mUC)	ST	298	94	0.228188	0.234043	65	0.2	21	0.201617	0.729862	0.000138189	40.84	161.5	68.5	27.16	0.600588	0.297826	0.678993	0.460619	0.125304	0.254455	0.254455	0.125304	0.0018427	0.00110633	0.00101091	0.00136095	12	48	24	10	0.545455	0.333333	0.669192	0.64	22	72	7.142	7.186
logistic	IMvigor	PCD(mUC)	ST	298	94	0.228188	0.234043	180	0.4	29	0.201617	0.729348	0.000134525	43.14	154.77	75.23	24.86	0.634412	0.327087	0.664128	0.462972	0.134855	0.272976	0.272976	0.134855	0.00198316	0.00118685	0.00103413	0.00132258	11	44	28	11	0.5	0.388889	0.666667	0.59	22	72	12.252	18.031
logistic	IMvigor	PCD(mUC)	ST	298	94	0.228188	0.234043	70	0.2	22	0.230218	0.729113	0.000232261	41.32	161.75	68.25	26.68	0.607647	0.296739	0.681443	0.465446	0.1136	0.257954	0.257954	0.1136	0.00167059	0.00112154	0.0010019	0.00128535	11	48	24	11	0.5	0.333333	0.667298	0.63	22	72	10.742	17.364
logistic	IMvigor	PCD(mUC)	ST	298	94	0.228188	0.234043	190	0.4	29	0.239112	0.728971	0.000116658	42.93	154.64	75.36	25.07	0.631324	0.327652	0.662987	0.46092	0.141603	0.264964	0.264964	0.141603	0.0020824	0.00115202	0.00108371	0.00143758	11	44	28	11	0.5	0.388889	0.660985	0.59	22	72	12.294	19.124
logistic	IMvigor	PCD(mUC)	ST	298	94	0.228188	0.234043	185	0.4	29	0.230218	0.728334	0.000203814	43.05	154.64	75.36	24.95	0.633088	0.327652	0.663389	0.461916	0.138808	0.274697	0.274697	0.138808	0.00204129	0.00119434	0.00108627	0.00140362	11	44	28	11	0.5	0.388889	0.662247	0.59	22	72	12.258	14.939
logistic	IMvigor	PCD(mUC)	ST	298	94	0.228188	0.234043	75	0.2	22	0.230218	0.728313	0.000180858	41.15	161.66	68.34	26.85	0.605147	0.29713	0.68057	0.463697	0.133617	0.256716	0.256716	0.133617	0.00196496	0.00111616	0.000971282	0.0013361	11	48	24	11	0.5	0.333333	0.667298	0.63	22	72	10.516	12.619
logistic	IMvigor	PCD(mUC)	ST	298	94	0.228188	0.234043	100	0.3	27	0.248349	0.728311	0.000246751	41.99	157.89	72.11	26.01	0.6175	0.313522	0.670738	0.461174	0.131422	0.231331	0.231331	0.131422	0.00193268	0.00100579	0.00091033	0.00128029	15	45	27	7	0.681818	0.375	0.674874	0.64	22	72	12.084	19.698
logistic	IMvigor	PCD(mUC)	ST	298	94	0.228188	0.234043	95	0.4	18	0.257942	0.727984	0.00038722	42.56	154.99	75.01	25.44	0.625882	0.32613	0.662919	0.458663	0.14165	0.199238	0.199238	0.14165	0.00208308	0.000866254	0.000841633	0.00130173	15	45	27	7	0.681818	0.375	0.683081	0.64	22	72	9.032	14.564
logistic	IMvigor	PCD(mUC)	ST	298	94	0.228188	0.234043	175	0.4	29	0.239112	0.727725	0.000236458	43	154.73	75.27	25	0.632353	0.327261	0.663523	0.461696	0.141421	0.263563	0.263563	0.141421	0.00207973	0.00114593	0.000992321	0.00132284	11	44	28	11	0.5	0.388889	0.660985	0.59	22	72	11.989	17.681
logistic	IMvigor	PCD(mUC)	ST	298	94	0.228188	0.234043	105	0.3	28	0.243686	0.727198	0.000149327	42.23	158.36	71.64	25.77	0.621029	0.311478	0.673121	0.464373	0.142031	0.222711	0.222711	0.142031	0.00208869	0.000968307	0.000882174	0.00132267	15	46	26	7	0.681818	0.361111	0.675505	0.65	22	72	11.956	18.701
logistic	IMvigor	PCD(mUC)	ST	298	94	0.228188	0.234043	150	0.4	26	0.230218	0.726364	8.79785e-05	43.26	155.99	74.01	24.74	0.636176	0.321783	0.668624	0.467002	0.138258	0.26761	0.26761	0.138258	0.0020332	0.00116352	0.000994062	0.00130814	12	47	25	10	0.545455	0.347222	0.66351	0.63	22	72	11.538	18.373
logistic	IMvigor	PCD(mUC)	ST	298	94	0.228188	0.234043	220	0.4	34	0.205474	0.726129	0.000162663	42.26	155.96	74.04	25.74	0.621471	0.321913	0.665168	0.458631	0.115137	0.262051	0.262051	0.115137	0.00169319	0.00113935	0.000958177	0.00116283	11	45	27	11	0.5	0.375	0.666035	0.6	22	72	14.493	20.558
logistic	IMvigor	PCD(mUC)	ST	298	94	0.228188	0.234043	60	0.4	8	0.273032	0.726059	0.000217444	41.62	151.63	78.37	26.38	0.612059	0.340739	0.64849	0.442801	0.0873632	0.173295	0.173295	0.0873632	0.00128475	0.000753458	0.000693438	0.000889131	15	47	25	7	0.681818	0.347222	0.655303	0.66	22	72	7.956	13.319
logistic	IMvigor	PCD(mUC)	ST	298	94	0.228188	0.234043	155	0.4	26	0.221656	0.725465	0.000177499	43.53	156.2	73.8	24.47	0.640147	0.32087	0.670235	0.469762	0.132158	0.249848	0.249848	0.132158	0.0019435	0.0010863	0.000938113	0.00124508	12	47	25	10	0.545455	0.347222	0.664141	0.63	22	72	11.723	20.418
logistic	IMvigor	PCD(mUC)	ST	298	94	0.228188	0.234043	55	0.4	8	0.31773	0.725313	5.57404e-05	41.61	151.78	78.22	26.39	0.611912	0.340087	0.64896	0.443054	0.0973331	0.176143	0.176143	0.0973331	0.00143137	0.000765838	0.000655528	0.000880433	14	47	25	8	0.636364	0.347222	0.653409	0.65	22	72	7.394	11.326
logistic	IMvigor	PCD(mUC)	ST	298	94	0.228188	0.234043	210	0.4	34	0.221656	0.724619	8.75905e-05	42.19	155.6	74.4	25.81	0.620441	0.323478	0.663725	0.457083	0.136104	0.226524	0.226524	0.136104	0.00200153	0.000984887	0.000791371	0.00114838	11	46	26	11	0.5	0.361111	0.662879	0.61	22	72	13.987	14.066
logistic	IMvigor	PCD(mUC)	ST	298	94	0.228188	0.234043	100	0.4	20	0.2531	0.724159	0.000160683	42.61	154.43	75.57	25.39	0.626618	0.328565	0.661208	0.457729	0.125445	0.223044	0.223044	0.125445	0.00184477	0.000969755	0.000876775	0.00119738	15	44	28	7	0.681818	0.388889	0.685606	0.63	22	72	9.987	16.807
logistic	IMvigor	PCD(mUC)	ST	298	94	0.228188	0.234043	65	0.4	11	0.186898	0.723878	0.000267092	41.98	153.35	76.65	26.02	0.617353	0.333261	0.65547	0.44991	0.10539	0.249596	0.249596	0.10539	0.00154985	0.0010852	0.000928608	0.00109112	12	48	24	10	0.545455	0.333333	0.660985	0.64	22	72	7.947	9.806
logistic	IMvigor	PCD(mUC)	ST	298	94	0.228188	0.234043	80	0.3	20	0.209405	0.723658	0.000187989	42.23	157.19	72.81	25.77	0.621029	0.316565	0.669195	0.46142	0.128594	0.210672	0.210672	0.128594	0.00189109	0.000915967	0.00085345	0.00123657	12	46	26	10	0.545455	0.361111	0.638258	0.62	22	72	9.134	10.624
logistic	IMvigor	PCD(mUC)	ST	298	94	0.228188	0.234043	170	0.4	27	0.2531	0.722985	9.45725e-05	42.89	155.43	74.57	25.11	0.630735	0.324217	0.665503	0.46251	0.134761	0.213321	0.213321	0.134761	0.00198178	0.000927485	0.000862334	0.00125634	12	45	27	10	0.545455	0.375	0.659722	0.61	22	72	10.989	13.506
logistic	IMvigor	PCD(mUC)	ST	298	94	0.228188	0.234043	105	0.4	21	0.239112	0.722965	9.77608e-05	42.46	154.31	75.69	25.54	0.624412	0.329087	0.660302	0.456174	0.1359	0.236854	0.236854	0.1359	0.00199852	0.0010298	0.000881865	0.0012238	15	45	27	7	0.681818	0.375	0.684343	0.64	22	72	10.257	17.285
logistic	IMvigor	PCD(mUC)	ST	298	94	0.228188	0.234043	110	0.4	21	0.248349	0.722896	0.000243415	42.51	154.42	75.58	25.49	0.625147	0.328609	0.660839	0.456858	0.130651	0.213286	0.213286	0.130651	0.00192134	0.00092733	0.000829216	0.0011939	15	44	28	7	0.681818	0.388889	0.683712	0.63	22	72	9.85	15.536
logistic	IMvigor	PCD(mUC)	ST	298	94	0.228188	0.234043	165	0.4	27	0.239112	0.722754	9.56946e-05	43.21	155.24	74.76	24.79	0.635441	0.325043	0.66594	0.464748	0.126567	0.282528	0.282528	0.126567	0.00186128	0.00122838	0.00108489	0.00132929	12	45	27	10	0.545455	0.375	0.662247	0.61	22	72	11.65	16.971
logistic	IMvigor	PCD(mUC)	ST	298	94	0.228188	0.234043	200	0.4	31	0.250713	0.722744	9.00453e-05	42.4	154.8	75.2	25.6	0.623529	0.326957	0.661745	0.456876	0.146336	0.230064	0.230064	0.146336	0.002152	0.00100028	0.000933427	0.00136742	12	45	27	10	0.545455	0.375	0.660985	0.61	22	72	12.133	19.662
logistic	IMvigor	PCD(mUC)	ST	298	94	0.228188	0.234043	40	0.4	5	0.303027	0.722651	5.28972e-05	44.25	151.87	78.13	23.75	0.650735	0.339696	0.658121	0.464874	0.0845368	0.200834	0.200834	0.0845368	0.00124319	0.000873192	0.000696556	0.000786954	9	46	26	13	0.409091	0.361111	0.619949	0.59	22	72	7.158	10.449
logistic	IMvigor	PCD(mUC)	ST	298	94	0.228188	0.234043	45	0.4	5	0.359381	0.72194	5.39178e-05	44.17	152.52	77.48	23.83	0.649559	0.33687	0.660034	0.465822	0.0792069	0.183941	0.183941	0.0792069	0.00116481	0.000799744	0.000667223	0.000776086	9	46	26	13	0.409091	0.361111	0.61553	0.59	22	72	7.211	11.772
logistic	IMvigor	PCD(mUC)	ST	298	94	0.228188	0.234043	115	0.4	21	0.28358	0.721884	0.000306668	42.44	154.3	75.7	25.56	0.624118	0.32913	0.660201	0.456004	0.119189	0.21391	0.21391	0.119189	0.00175278	0.000930044	0.000850032	0.00115516	15	44	28	7	0.681818	0.388889	0.682449	0.63	22	72	9.567	14.201
logistic	IMvigor	PCD(mUC)	ST	298	94	0.228188	0.234043	160	0.4	27	0.25551	0.721729	0.000174831	43	155.77	74.23	25	0.632353	0.322739	0.667013	0.464269	0.146336	0.251	0.251	0.146336	0.002152	0.0010913	0.000941744	0.00132628	12	45	27	10	0.545455	0.375	0.659091	0.61	22	72	11.117	11.321
logistic	IMvigor	PCD(mUC)	ST	298	94	0.228188	0.234043	120	0.4	22	0.270457	0.721512	9.23121e-05	42.55	155.36	74.64	25.45	0.625735	0.324522	0.664128	0.459537	0.126631	0.224517	0.224517	0.126631	0.00186222	0.000976163	0.000918806	0.00126604	15	44	28	7	0.681818	0.388889	0.678662	0.63	22	72	9.421	15.76
logistic	IMvigor	PCD(mUC)	ST	298	94	0.228188	0.234043	75	0.4	12	0.209405	0.721342	0.000114852	41.85	153.43	76.57	26.15	0.615441	0.332913	0.655302	0.449013	0.114922	0.234092	0.234092	0.114922	0.00169003	0.00101779	0.000933525	0.00119412	12	47	25	10	0.545455	0.347222	0.656566	0.63	22	72	7.91	11.374
logistic	IMvigor	PCD(mUC)	ST	298	94	0.228188	0.234043	195	0.4	31	0.25551	0.721238	0.000255435	42.02	155.07	74.93	25.98	0.617941	0.325783	0.661376	0.45439	0.134825	0.244642	0.244642	0.134825	0.00198272	0.00106366	0.000934761	0.00127316	12	45	27	10	0.545455	0.375	0.660985	0.61	22	72	12.118	19.848
logistic	IMvigor	PCD(mUC)	ST	298	94	0.228188	0.234043	125	0.4	23	0.270457	0.719949	0.000103735	42.74	155.55	74.45	25.26	0.628529	0.323696	0.665403	0.461601	0.124414	0.245515	0.245515	0.124414	0.00182961	0.00106746	0.000959026	0.00125035	15	44	28	7	0.681818	0.388889	0.678662	0.63	22	72	10.107	16.671
logistic	IMvigor	PCD(mUC)	ST	298	94	0.228188	0.234043	70	0.4	12	0.201617	0.719899	0.000214022	41.81	153.78	76.22	26.19	0.614853	0.331391	0.656342	0.449533	0.1012	0.253293	0.253293	0.1012	0.00148823	0.00110128	0.000908848	0.00103009	12	47	25	10	0.545455	0.347222	0.657197	0.63	22	72	8.315	13.515
logistic	IMvigor	PCD(mUC)	ST	298	94	0.228188	0.234043	240	0.4	41	0.25551	0.719895	0.000101343	41.17	155.71	74.29	26.83	0.605441	0.323	0.660671	0.448835	0.142173	0.286848	0.286848	0.142173	0.00209078	0.00124717	0.00107742	0.00139337	12	49	23	10	0.545455	0.319444	0.67298	0.65	22	72	17.258	26.719
logistic	IMvigor	PCD(mUC)	ST	298	94	0.228188	0.234043	145	0.4	25	0.260398	0.719738	0.000155467	41.99	155.23	74.77	26.01	0.6175	0.325087	0.661812	0.454537	0.13295	0.225117	0.225117	0.13295	0.00195515	0.000978771	0.000930474	0.00130649	14	45	27	8	0.636364	0.375	0.679924	0.63	22	72	11.582	17.02
logistic	IMvigor	PCD(mUC)	ST	298	94	0.228188	0.234043	130	0.4	23	0.303027	0.719616	0.000255834	42.48	155.98	74.02	25.52	0.624706	0.321826	0.665973	0.460482	0.117619	0.190151	0.190151	0.117619	0.0017297	0.000826745	0.000785782	0.00113666	15	44	28	7	0.681818	0.388889	0.673611	0.63	22	72	10.166	15.916
logistic	IMvigor	PCD(mUC)	ST	298	94	0.228188	0.234043	310	0.4	49	0.473039	0.719395	0.000193713	41.08	155.29	74.71	26.92	0.604118	0.324826	0.65896	0.447063	0.128456	0.26526	0.26526	0.128456	0.00188906	0.0011533	0.00104022	0.00132912	12	48	24	10	0.545455	0.333333	0.657197	0.64	22	72	22.602	37.401
logistic	IMvigor	PCD(mUC)	ST	298	94	0.228188	0.234043	135	0.4	25	0.280905	0.719372	0.000138386	42.1	155.2	74.8	25.9	0.619118	0.325217	0.662081	0.455373	0.123501	0.220651	0.220651	0.123501	0.00181619	0.000959352	0.000829552	0.00114401	14	44	28	8	0.636364	0.388889	0.678662	0.62	22	72	11.03	17.528
logistic	IMvigor	PCD(mUC)	ST	298	94	0.228188	0.234043	300	0.4	48	0.491313	0.719372	0.000214404	41.22	154.81	75.19	26.78	0.606176	0.326913	0.657819	0.447039	0.138957	0.241081	0.241081	0.138957	0.00204349	0.00104818	0.000947283	0.00132255	12	48	24	10	0.545455	0.333333	0.662879	0.64	22	72	15.222	15.292
logistic	IMvigor	PCD(mUC)	ST	298	94	0.228188	0.234043	290	0.4	48	0.473039	0.719181	5.9676e-05	41.09	155.46	74.54	26.91	0.604265	0.324087	0.659564	0.447566	0.14291	0.267582	0.267582	0.14291	0.00210162	0.0011634	0.00112907	0.00152494	12	48	24	10	0.545455	0.333333	0.662247	0.64	22	72	21.891	33.235
logistic	IMvigor	PCD(mUC)	ST	298	94	0.228188	0.234043	50	0.4	6	0.197832	0.718585	7.43205e-05	43.85	151.06	78.94	24.15	0.644853	0.343217	0.65406	0.459691	0.096792	0.212165	0.212165	0.096792	0.00142341	0.000922458	0.000813764	0.000978983	10	44	28	12	0.454545	0.388889	0.609848	0.57	22	72	7.52	12.049
logistic	IMvigor	PCD(mUC)	ST	298	94	0.228188	0.234043	40	0.3	7	0.248349	0.718487	7.7697e-05	43.9	154.47	75.53	24.1	0.645588	0.328391	0.665671	0.468474	0.0758787	0.223134	0.223134	0.0758787	0.00111586	0.000970149	0.000749076	0.000760079	10	44	28	12	0.454545	0.388889	0.623106	0.57	22	72	6.945	7.047
logistic	IMvigor	PCD(mUC)	ST	298	94	0.228188	0.234043	35	0.4	4	0.205474	0.718457	5.11509e-05	45.08	151.15	78.85	22.92	0.662941	0.342826	0.65849	0.469772	0.0630536	0.157233	0.157233	0.0630536	0.000927259	0.000683622	0.000587754	0.00066337	11	45	27	11	0.5	0.375	0.630051	0.6	22	72	7.031	11.09
logistic	IMvigor	PCD(mUC)	ST	298	94	0.228188	0.234043	320	0.4	50	0.500713	0.718398	0.000143621	40.87	155.37	74.63	27.13	0.601029	0.324478	0.658523	0.44544	0.129221	0.231226	0.231226	0.129221	0.0019003	0.00100533	0.000877034	0.00121234	12	48	24	10	0.545455	0.333333	0.656566	0.64	22	72	22.276	28.644
logistic	IMvigor	PCD(mUC)	ST	298	94	0.228188	0.234043	140	0.4	25	0.25551	0.718155	7.69628e-05	42.1	154.99	75.01	25.9	0.619118	0.32613	0.661376	0.454846	0.12988	0.227634	0.227634	0.12988	0.00190999	0.000989712	0.000830368	0.00115382	14	45	27	8	0.636364	0.375	0.680556	0.63	22	72	10.925	11.614
logistic	IMvigor	PCD(mUC)	ST	298	94	0.228188	0.234043	270	0.4	45	0.359381	0.717935	0.000152636	40.56	155.48	74.52	27.44	0.596471	0.324	0.657852	0.443064	0.169563	0.26342	0.26342	0.169563	0.00249357	0.0011453	0.00111543	0.00166109	13	48	24	9	0.590909	0.333333	0.667298	0.65	22	72	20.038	34.445
logistic	IMvigor	PCD(mUC)	ST	298	94	0.228188	0.234043	55	0.3	12	0.221656	0.717808	0.000114694	41.61	153.92	76.08	26.39	0.611912	0.330783	0.656141	0.448153	0.104345	0.187853	0.187853	0.104345	0.00153449	0.000816754	0.000670217	0.00091644	15	47	25	7	0.681818	0.347222	0.668561	0.66	22	72	7.744	11.049
logistic	IMvigor	PCD(mUC)	ST	298	94	0.228188	0.234043	230	0.4	39	0.250713	0.717721	0.000120262	42.01	154.73	75.27	25.99	0.617794	0.327261	0.660201	0.453492	0.137433	0.26699	0.26699	0.137433	0.00202108	0.00116083	0.0010347	0.00135461	12	48	24	10	0.545455	0.333333	0.671086	0.64	22	72	15.879	15.97
logistic	IMvigor	PCD(mUC)	ST	298	94	0.228188	0.234043	260	0.4	44	0.373264	0.717603	0.000156109	40.41	155.57	74.43	27.59	0.594265	0.323609	0.657651	0.442023	0.142201	0.276798	0.276798	0.142201	0.0020912	0.00120347	0.00100951	0.00133353	13	48	24	9	0.590909	0.333333	0.661616	0.65	22	72	19.313	31.561
logistic	IMvigor	PCD(mUC)	ST	298	94	0.228188	0.234043	80	0.4	14	0.236857	0.717466	0.000205313	41.83	153.8	76.2	26.17	0.615147	0.331304	0.656477	0.449699	0.116389	0.198987	0.198987	0.116389	0.00171161	0.000865162	0.000755126	0.00105671	12	47	25	10	0.545455	0.347222	0.648359	0.63	22	72	7.842	7.981
logistic	IMvigor	PCD(mUC)	ST	298	94	0.228188	0.234043	350	0.4	52	0.520055	0.717465	0.000164607	40.79	155.36	74.64	27.21	0.599853	0.324522	0.658221	0.444741	0.127363	0.241008	0.241008	0.127363	0.00187298	0.00104786	0.000883823	0.00118594	12	48	24	10	0.545455	0.333333	0.656566	0.64	22	72	24.358	38.645
logistic	IMvigor	PCD(mUC)	ST	298	94	0.228188	0.234043	60	0.3	13	0.359381	0.717425	0.000105472	41.33	155.47	74.53	26.67	0.607794	0.324043	0.660403	0.449573	0.110147	0.181717	0.181717	0.110147	0.00161981	0.000790076	0.000731164	0.00105489	15	46	26	7	0.681818	0.361111	0.657197	0.65	22	72	7.678	9.035
logistic	IMvigor	PCD(mUC)	ST	298	94	0.228188	0.234043	330	0.4	52	0.582683	0.716938	0.0001354	40.96	155.03	74.97	27.04	0.602353	0.325957	0.657685	0.445378	0.132513	0.223586	0.223586	0.132513	0.00194872	0.000972115	0.000894212	0.00127338	12	48	24	10	0.545455	0.333333	0.654672	0.64	22	72	23.46	24.765
logistic	IMvigor	PCD(mUC)	ST	298	94	0.228188	0.234043	250	0.4	43	0.359381	0.716587	0.000238333	41	154.98	75.02	27	0.602941	0.326174	0.657651	0.44559	0.149071	0.241201	0.241201	0.149071	0.00219222	0.0010487	0.000994754	0.00143841	11	47	25	11	0.5	0.347222	0.669192	0.62	22	72	19.501	32.801
logistic	IMvigor	PCD(mUC)	ST	298	94	0.228188	0.234043	280	0.4	46	0.45115	0.716212	6.67198e-05	40.37	154.67	75.33	27.63	0.593676	0.327522	0.654497	0.439511	0.136814	0.237434	0.237434	0.136814	0.00201198	0.00103232	0.000930889	0.00130932	13	48	24	9	0.590909	0.333333	0.659091	0.65	22	72	20.556	34.078
logistic	IMvigor	PCD(mUC)	ST	298	94	0.228188	0.234043	370	0.4	53	0.550479	0.716118	0.000163652	40.8	155.27	74.73	27.2	0.6	0.324913	0.657953	0.444614	0.135587	0.255388	0.255388	0.135587	0.00199393	0.00111038	0.000964891	0.0013003	11	47	25	11	0.5	0.347222	0.652146	0.62	22	72	25.731	43.488
logistic	IMvigor	PCD(mUC)	ST	298	94	0.228188	0.234043	35	0.3	6	0.163679	0.716081	9.3291e-05	45.09	151.98	78.02	22.91	0.663088	0.339217	0.661309	0.471899	0.0817671	0.221556	0.221556	0.0817671	0.00120246	0.000963285	0.000736211	0.000761536	12	44	28	10	0.545455	0.388889	0.633838	0.6	22	72	7.668	12.522
logistic	IMvigor	PCD(mUC)	ST	298	94	0.228188	0.234043	400	0.4	58	0.455445	0.715752	0.000285815	39.85	156.38	73.62	28.15	0.586029	0.320087	0.65849	0.439221	0.133617	0.285961	0.285961	0.133617	0.00196496	0.00124331	0.00107697	0.00136957	12	48	24	10	0.545455	0.333333	0.647096	0.64	22	72	29.964	34.589
logistic	IMvigor	PCD(mUC)	ST	298	94	0.228188	0.234043	65	0.3	16	0.273032	0.715492	0.000164482	41.68	156.48	73.52	26.32	0.612941	0.319652	0.664966	0.455025	0.108134	0.200242	0.200242	0.108134	0.0015902	0.000870619	0.000774556	0.00105407	15	44	28	7	0.681818	0.388889	0.652146	0.63	22	72	8.753	14.896
logistic	IMvigor	PCD(mUC)	ST	298	94	0.228188	0.234043	360	0.4	53	0.550479	0.715329	7.97739e-05	40.59	154.76	75.24	27.41	0.596912	0.32713	0.655537	0.441571	0.135658	0.236609	0.236609	0.135658	0.00199497	0.00102873	0.00083621	0.00118279	11	47	25	11	0.5	0.347222	0.652146	0.62	22	72	24.972	40.405
logistic	IMvigor	PCD(mUC)	ST	298	94	0.228188	0.234043	45	0.3	8	0.230218	0.715246	0.000132911	43.86	154.34	75.66	24.14	0.645	0.328957	0.665101	0.467831	0.0804281	0.222574	0.222574	0.0804281	0.00118277	0.000967715	0.000813631	0.000890942	10	43	29	12	0.454545	0.402778	0.630051	0.56	22	72	7.087	7.328
logistic	IMvigor	PCD(mUC)	ST	298	94	0.228188	0.234043	340	0.4	52	0.550479	0.7152	0.000202909	40.46	155.16	74.84	27.54	0.595	0.325391	0.656443	0.441465	0.132131	0.272556	0.272556	0.132131	0.0019431	0.00118503	0.000971382	0.00123542	12	48	24	10	0.545455	0.333333	0.656566	0.64	22	72	24.128	34.291
logistic	IMvigor	PCD(mUC)	ST	298	94	0.228188	0.234043	390	0.4	56	0.455445	0.714973	0.000166786	40.06	156.48	73.52	27.94	0.589118	0.319652	0.65953	0.441282	0.132436	0.294557	0.294557	0.132436	0.00194759	0.00128068	0.00111798	0.00139909	12	47	25	10	0.545455	0.347222	0.645833	0.63	22	72	27.768	29.135
logistic	IMvigor	PCD(mUC)	ST	298	94	0.228188	0.234043	70	0.3	17	0.250713	0.714746	0.000105622	41.53	156.32	73.68	26.47	0.610735	0.320348	0.663926	0.453342	0.122643	0.226024	0.226024	0.122643	0.00180358	0.000982713	0.000790048	0.00107661	15	44	28	7	0.681818	0.388889	0.652146	0.63	22	72	8.287	8.347
logistic	IMvigor	PCD(mUC)	ST	298	94	0.228188	0.234043	75	0.3	17	0.25551	0.71462	0.000121015	41.36	156.06	73.94	26.64	0.608235	0.321478	0.662483	0.451287	0.114168	0.200917	0.200917	0.114168	0.00167894	0.000873553	0.000824988	0.00114812	15	44	28	7	0.681818	0.388889	0.652146	0.63	22	72	8.614	13.718
logistic	IMvigor	PCD(mUC)	ST	298	94	0.228188	0.234043	380	0.4	55	0.540145	0.714517	0.000122804	40.26	155.55	74.45	27.74	0.592059	0.323696	0.657081	0.440689	0.137525	0.242202	0.242202	0.137525	0.00202243	0.00105305	0.000940342	0.00131874	12	46	26	10	0.545455	0.361111	0.643308	0.62	22	72	27.978	37.118
logistic	IMvigor	PCD(mUC)	ST	298	94	0.228188	0.234043	20	0.2	6	0.71774	0.713787	4.28913e-05	41.59	159.99	70.01	26.41	0.611618	0.304391	0.676443	0.463159	0.0652811	0.159225	0.159225	0.0652811	0.000960016	0.000692282	0.000592236	0.000715046	8	47	25	14	0.363636	0.347222	0.569444	0.59	22	72	6.9	6.942
logistic	IMvigor	PCD(mUC)	ST	298	94	0.228188	0.234043	30	0.2	6	0.605192	0.713748	8.77718e-05	41.59	160.24	69.76	26.41	0.611618	0.303304	0.677282	0.463806	0.0652811	0.149828	0.149828	0.0652811	0.000960016	0.000651427	0.000595827	0.000752664	8	47	25	14	0.363636	0.347222	0.571338	0.59	22	72	7.267	10.557
logistic	IMvigor	PCD(mUC)	ST	298	94	0.228188	0.234043	410	0.4	61	0.473039	0.713423	0.000105299	39.73	156.79	73.21	28.27	0.584265	0.318304	0.659463	0.439139	0.131698	0.252381	0.252381	0.131698	0.00193674	0.00109731	0.000904312	0.00122442	12	48	24	10	0.545455	0.333333	0.648359	0.64	22	72	34.848	35.035
logistic	IMvigor	PCD(mUC)	ST	298	94	0.228188	0.234043	25	0.2	6	0.550479	0.712922	7.51713e-05	41.35	160.49	69.51	26.65	0.608088	0.302217	0.677315	0.462386	0.0657129	0.149406	0.149406	0.0657129	0.000966366	0.000649592	0.000557696	0.000699429	8	47	25	14	0.363636	0.347222	0.569444	0.59	22	72	7.006	7.12
logistic	IMvigor	PCD(mUC)	ST	298	94	0.228188	0.234043	420	0.4	63	0.561011	0.712802	0.000137942	39.66	156.76	73.24	28.34	0.583235	0.318435	0.659128	0.438465	0.14229	0.250704	0.250704	0.14229	0.0020925	0.00109002	0.000976521	0.00137924	11	47	25	11	0.5	0.347222	0.642045	0.62	22	72	37.148	37.34
logistic	IMvigor	PCD(mUC)	ST	298	94	0.228188	0.234043	440	0.4	68	0.540145	0.712146	0.000129641	39.42	156.57	73.43	28.58	0.579706	0.319261	0.657685	0.435946	0.14155	0.279341	0.279341	0.14155	0.00208162	0.00121453	0.00103567	0.00137443	11	47	25	11	0.5	0.347222	0.640152	0.62	22	72	42.662	67.038
logistic	IMvigor	PCD(mUC)	ST	298	94	0.228188	0.234043	430	0.4	66	0.561011	0.711138	8.4287e-05	39.48	156.69	73.31	28.52	0.580588	0.318739	0.658289	0.436786	0.129084	0.290835	0.290835	0.129084	0.00189829	0.0012645	0.00107613	0.0013311	11	47	25	11	0.5	0.347222	0.642045	0.62	22	72	40.234	41.306
logistic	IMvigor	PCD(mUC)	ST	298	94	0.228188	0.234043	450	0.4	69	0.561011	0.711077	0.000133932	39.65	156.56	73.44	28.35	0.583088	0.319304	0.658423	0.437904	0.137345	0.258715	0.258715	0.137345	0.00201978	0.00112485	0.000987081	0.00135023	11	47	25	11	0.5	0.347222	0.640783	0.62	22	72	44.103	64.924
logistic	IMvigor	PCD(mUC)	ST	298	94	0.228188	0.234043	480	0.4	73	0.550479	0.710721	0.000576299	38.93	158.32	71.68	29.07	0.5725	0.311652	0.661913	0.435969	0.123301	0.316509	0.316509	0.123301	0.00181324	0.00137612	0.0011005	0.00126097	13	47	25	9	0.590909	0.347222	0.633207	0.64	22	72	47.837	52.692
logistic	IMvigor	PCD(mUC)	ST	298	94	0.228188	0.234043	490	0.4	75	0.691045	0.710607	4.86008e-05	38.8	158.44	71.56	29.2	0.570588	0.31113	0.661879	0.43501	0.162057	0.25279	0.25279	0.162057	0.0023832	0.00109909	0.000927462	0.00144889	13	46	26	9	0.590909	0.361111	0.623737	0.63	22	72	49.073	68.695
logistic	IMvigor	PCD(mUC)	ST	298	94	0.228188	0.234043	50	0.3	10	0.213412	0.710107	8.14643e-05	43.5	152.23	77.77	24.5	0.639706	0.33813	0.656812	0.459698	0.0771984	0.22956	0.22956	0.0771984	0.00113527	0.000998089	0.00079361	0.000807138	10	44	28	12	0.454545	0.388889	0.626263	0.57	22	72	7.662	10.857
logistic	IMvigor	PCD(mUC)	ST	298	94	0.228188	0.234043	460	0.4	69	0.640596	0.71001	0.000145178	39.59	155.95	74.05	28.41	0.582206	0.321957	0.656174	0.435954	0.125606	0.291418	0.291418	0.125606	0.00184714	0.00126703	0.00106483	0.00128669	11	47	25	11	0.5	0.347222	0.638258	0.62	22	72	32.123	32.259
logistic	IMvigor	PCD(mUC)	ST	298	94	0.228188	0.234043	470	0.4	71	0.571744	0.709792	0.000170516	39.24	157.2	72.8	28.76	0.577059	0.316522	0.659195	0.43591	0.130361	0.243294	0.243294	0.130361	0.00191707	0.0010578	0.000961425	0.00132349	11	46	26	11	0.5	0.361111	0.640783	0.61	22	72	43.572	44
logistic	IMvigor	PCD(mUC)	ST	298	94	0.228188	0.234043	500	0.4	77	0.789077	0.708343	0.000414178	38.77	157.84	72.16	29.23	0.570147	0.313739	0.659765	0.433358	0.154955	0.286293	0.286293	0.154955	0.00227875	0.00124475	0.00112049	0.00155953	13	46	26	9	0.590909	0.361111	0.618687	0.63	22	72	55.69	91.257
logistic	IMvigor	PCD(mUC)	ST	298	94	0.228188	0.234043	300	0.6	32	0.550479	0.70656	0.00017801	41.8	157.89	72.11	26.2	0.614706	0.313522	0.670101	0.459608	0.117207	0.266627	0.266627	0.117207	0.00172363	0.00115925	0.000995571	0.00122696	11	46	26	11	0.5	0.361111	0.598485	0.61	22	72	13.49	17.297
logistic	IMvigor	PCD(mUC)	ST	298	94	0.228188	0.234043	290	0.6	32	0.582683	0.705223	0.000277796	41.88	157.77	72.23	26.12	0.615882	0.314043	0.669966	0.45995	0.12	0.254199	0.254199	0.12	0.00176471	0.00110521	0.000883823	0.0011066	10	46	26	12	0.454545	0.361111	0.59596	0.6	22	72	13.093	19.847
logistic	IMvigor	PCD(mUC)	ST	298	94	0.228188	0.234043	310	0.6	33	0.550479	0.704785	7.69628e-05	41.67	158.35	71.65	26.33	0.612794	0.311522	0.671208	0.459663	0.100559	0.235005	0.235005	0.100559	0.00147881	0.00102176	0.000875555	0.00106691	11	46	26	11	0.5	0.361111	0.597222	0.61	22	72	13.001	16.519
logistic	IMvigor	PCD(mUC)	ST	298	94	0.228188	0.234043	330	0.6	34	0.550479	0.704557	0.00010792	41.51	158.2	71.8	26.49	0.610441	0.312174	0.670168	0.457908	0.127521	0.242878	0.242878	0.127521	0.00187531	0.00105599	0.000966116	0.00131349	11	46	26	11	0.5	0.361111	0.597222	0.61	22	72	13.692	14.706
logistic	IMvigor	PCD(mUC)	ST	298	94	0.228188	0.234043	340	0.6	34	0.561011	0.704393	6.04324e-05	41.56	158.14	71.86	26.44	0.611176	0.312435	0.670134	0.458174	0.119189	0.239958	0.239958	0.119189	0.00175278	0.0010433	0.000890395	0.00116937	11	46	26	11	0.5	0.361111	0.59596	0.61	22	72	14.162	25.521
logistic	IMvigor	PCD(mUC)	ST	298	94	0.228188	0.234043	360	0.6	35	0.652852	0.704373	8.84933e-05	41.87	156.97	73.03	26.13	0.615735	0.317522	0.667248	0.457866	0.121983	0.243483	0.243483	0.121983	0.00179386	0.00105862	0.000941581	0.00123232	11	45	27	11	0.5	0.375	0.589646	0.6	22	72	13.838	16.416
logistic	IMvigor	PCD(mUC)	ST	298	94	0.228188	0.234043	320	0.6	33	0.652852	0.703899	0.000169969	41.7	157.46	72.54	26.3	0.613235	0.315391	0.668322	0.457651	0.105887	0.213872	0.213872	0.105887	0.00155717	0.00092988	0.000806216	0.00105534	10	46	26	12	0.454545	0.361111	0.595328	0.6	22	72	13.653	22.835
logistic	IMvigor	PCD(mUC)	ST	298	94	0.228188	0.234043	400	0.6	37	0.520055	0.703866	0.000328031	40.44	158	72	27.56	0.594706	0.313043	0.665906	0.448284	0.111301	0.274138	0.274138	0.111301	0.00163678	0.0011919	0.000999704	0.00117683	12	45	27	10	0.545455	0.375	0.589015	0.61	22	72	14.052	24.692
logistic	IMvigor	PCD(mUC)	ST	298	94	0.228188	0.234043	370	0.6	35	0.665343	0.703793	0.00029677	42.02	156.67	73.33	25.98	0.617941	0.318826	0.666745	0.458369	0.122252	0.247433	0.247433	0.122252	0.00179782	0.0010758	0.000914587	0.00117926	11	45	27	11	0.5	0.375	0.589646	0.6	22	72	13.971	18.229
logistic	IMvigor	PCD(mUC)	ST	298	94	0.228188	0.234043	350	0.6	34	0.550479	0.703751	9.2435e-05	41.58	157.98	72.02	26.42	0.611471	0.31313	0.669664	0.457922	0.124056	0.222919	0.222919	0.124056	0.00182435	0.000969214	0.000838852	0.00117453	11	46	26	11	0.5	0.361111	0.597222	0.61	22	72	13.751	17.629
logistic	IMvigor	PCD(mUC)	ST	298	94	0.228188	0.234043	390	0.6	37	0.482089	0.703507	0.000185177	40.18	158.47	71.53	27.82	0.590882	0.311	0.666611	0.447222	0.114044	0.268725	0.268725	0.114044	0.00167712	0.00116837	0.00104646	0.00129109	12	45	27	10	0.545455	0.375	0.589015	0.61	22	72	14.286	15.138
logistic	IMvigor	PCD(mUC)	ST	298	94	0.228188	0.234043	380	0.6	36	0.731472	0.702808	0.000201393	40.96	157.65	72.35	27.04	0.602353	0.314565	0.666477	0.451832	0.117997	0.244278	0.244278	0.117997	0.00173525	0.00106208	0.000881917	0.0011312	11	44	28	11	0.5	0.388889	0.589646	0.59	22	72	10.221	10.267
logistic	IMvigor	PCD(mUC)	ST	298	94	0.228188	0.234043	410	0.6	39	0.550479	0.702224	0.000175349	40.29	158.42	71.58	27.71	0.5925	0.311217	0.666812	0.448029	0.110367	0.254328	0.254328	0.110367	0.00162304	0.00110577	0.000956651	0.00118527	12	45	27	10	0.545455	0.375	0.588384	0.61	22	72	14.974	19.11
logistic	IMvigor	PCD(mUC)	ST	298	94	0.228188	0.234043	300	0.5	39	0.61677	0.702132	8.69398e-05	40.64	158.97	71.03	27.36	0.597647	0.308826	0.669832	0.45247	0.103005	0.278689	0.278689	0.103005	0.00151478	0.00121169	0.00108543	0.0012838	9	46	26	13	0.409091	0.361111	0.590278	0.59	22	72	16.652	23.564
logistic	IMvigor	PCD(mUC)	ST	298	94	0.228188	0.234043	420	0.6	41	0.691045	0.7021	0.000108758	40.91	158.24	71.76	27.09	0.601618	0.312	0.668289	0.452897	0.123169	0.257854	0.257854	0.123169	0.00181132	0.00112111	0.00098371	0.00126896	11	44	28	11	0.5	0.388889	0.585227	0.59	22	72	14.805	17.185
logistic	IMvigor	PCD(mUC)	ST	298	94	0.228188	0.234043	290	0.5	39	0.571744	0.701928	8.91327e-05	40.6	159.23	70.77	27.4	0.597059	0.307696	0.67057	0.452742	0.124722	0.268875	0.268875	0.124722	0.00183415	0.00116902	0.00106123	0.00136583	9	46	26	13	0.409091	0.361111	0.59154	0.59	22	72	16.641	25.605
logistic	IMvigor	PCD(mUC)	ST	298	94	0.228188	0.234043	490	0.6	49	0.593831	0.701881	0.000107075	40.77	161.38	68.62	27.23	0.599559	0.298348	0.678356	0.45965	0.14274	0.258504	0.258504	0.14274	0.00209912	0.00112393	0.000949586	0.00135218	12	44	28	10	0.545455	0.388889	0.587753	0.6	22	72	20.582	33.471
logistic	IMvigor	PCD(mUC)	ST	298	94	0.228188	0.234043	430	0.6	43	0.652852	0.701818	0.000162258	40.49	158.36	71.64	27.51	0.595441	0.311478	0.667282	0.449571	0.132188	0.241427	0.241427	0.132188	0.00194395	0.00104968	0.000959121	0.00133243	11	44	28	11	0.5	0.388889	0.588384	0.59	22	72	16.563	27.235
logistic	IMvigor	PCD(mUC)	ST	298	94	0.228188	0.234043	370	0.5	43	0.704266	0.701447	0.000134474	40.66	156.79	73.21	27.34	0.597941	0.318304	0.662584	0.447173	0.11121	0.243416	0.243416	0.11121	0.00163544	0.00105833	0.000967387	0.00122492	11	46	26	11	0.5	0.361111	0.580808	0.61	22	72	18.699	31.28
logistic	IMvigor	PCD(mUC)	ST	298	94	0.228188	0.234043	470	0.6	46	0.691045	0.700815	0.000112958	40.77	157.89	72.11	27.23	0.599559	0.313522	0.666644	0.450803	0.150993	0.262427	0.262427	0.150993	0.00222049	0.00114098	0.00108052	0.00153804	11	44	28	11	0.5	0.388889	0.587121	0.59	22	72	13.347	13.414
logistic	IMvigor	PCD(mUC)	ST	298	94	0.228188	0.234043	320	0.5	41	0.745466	0.700682	0.000161599	40.76	157.83	72.17	27.24	0.599412	0.313783	0.666409	0.450641	0.106477	0.308812	0.308812	0.106477	0.00156584	0.00134266	0.0011105	0.00121233	9	47	25	13	0.409091	0.347222	0.585859	0.6	22	72	17.699	28.369
logistic	IMvigor	PCD(mUC)	ST	298	94	0.228188	0.234043	310	0.5	40	0.774264	0.700604	0.000166199	40.83	157.72	72.28	27.17	0.600441	0.314261	0.666275	0.45093	0.101559	0.261727	0.261727	0.101559	0.00149351	0.00113794	0.000933884	0.00107375	9	47	25	13	0.409091	0.347222	0.58649	0.6	22	72	12.068	12.126
logistic	IMvigor	PCD(mUC)	ST	298	94	0.228188	0.234043	240	0.6	25	0.550479	0.700444	0.000189253	42.54	155.71	74.29	25.46	0.625588	0.323	0.665268	0.46033	0.113191	0.218024	0.218024	0.113191	0.00166457	0.000947929	0.000861667	0.00114231	10	43	29	12	0.454545	0.402778	0.588384	0.56	22	72	10.87	11.841
logistic	IMvigor	PCD(mUC)	ST	298	94	0.228188	0.234043	450	0.6	45	0.665343	0.700436	0.000119447	40.92	158.59	71.41	27.08	0.601765	0.310478	0.669497	0.453832	0.140475	0.250291	0.250291	0.140475	0.00206581	0.00108822	0.000973388	0.00137055	11	44	28	11	0.5	0.388889	0.58649	0.59	22	72	18.724	26.023
logistic	IMvigor	PCD(mUC)	ST	298	94	0.228188	0.234043	500	0.6	50	0.789077	0.700187	0.000114951	41.31	158.85	71.15	26.69	0.6075	0.309348	0.671678	0.457791	0.150886	0.247564	0.247564	0.150886	0.00221892	0.00107636	0.000912127	0.00135523	10	44	28	12	0.454545	0.388889	0.584596	0.57	22	72	20.402	21.819
logistic	IMvigor	PCD(mUC)	ST	298	94	0.228188	0.234043	360	0.5	43	0.759729	0.700032	0.000122507	41.01	155.95	74.05	26.99	0.603088	0.321957	0.66094	0.448099	0.0979538	0.262611	0.262611	0.0979538	0.0014405	0.00114179	0.000945438	0.00105918	11	47	25	11	0.5	0.347222	0.578283	0.62	22	72	19.127	32.782
logistic	IMvigor	PCD(mUC)	ST	298	94	0.228188	0.234043	330	0.5	42	0.774264	0.699811	0.000125167	40.8	157.45	72.55	27.2	0.6	0.315435	0.665268	0.449988	0.106363	0.229789	0.229789	0.106363	0.00156416	0.000999083	0.000892787	0.00113721	9	47	25	13	0.409091	0.347222	0.585859	0.6	22	72	18.332	25.613
logistic	IMvigor	PCD(mUC)	ST	298	94	0.228188	0.234043	230	0.6	23	0.473039	0.699724	0.000154294	43.01	155.89	74.11	24.99	0.6325	0.322217	0.66745	0.464656	0.140342	0.218764	0.218764	0.140342	0.00206386	0.000951147	0.000900556	0.00132235	10	44	28	12	0.454545	0.388889	0.579545	0.57	22	72	9.958	13.324
logistic	IMvigor	PCD(mUC)	ST	298	94	0.228188	0.234043	350	0.5	42	0.789077	0.699676	0.000102413	40.89	156.7	73.3	27.11	0.601324	0.318696	0.663054	0.448909	0.105309	0.251259	0.251259	0.105309	0.00154866	0.00109243	0.000929881	0.00111017	9	47	25	13	0.409091	0.347222	0.58649	0.6	22	72	17.512	18.244
logistic	IMvigor	PCD(mUC)	ST	298	94	0.228188	0.234043	460	0.6	45	0.640596	0.699573	8.42061e-05	40.66	157.94	72.06	27.34	0.597941	0.313304	0.666443	0.450017	0.129662	0.264697	0.264697	0.129662	0.00190679	0.00115086	0.00106331	0.00140005	11	44	28	11	0.5	0.388889	0.587753	0.59	22	72	13.154	13.215
logistic	IMvigor	PCD(mUC)	ST	298	94	0.228188	0.234043	390	0.5	45	0.731472	0.699543	0.000161809	40.14	157.21	72.79	27.86	0.590294	0.316478	0.662248	0.443738	0.116359	0.244245	0.244245	0.116359	0.00171116	0.00106193	0.000957934	0.00123993	11	46	26	11	0.5	0.361111	0.580177	0.61	22	72	20.187	29.773
logistic	IMvigor	PCD(mUC)	ST	298	94	0.228188	0.234043	340	0.5	42	0.665343	0.699539	0.000224343	40.55	158.31	71.69	27.45	0.596324	0.311696	0.667315	0.450055	0.109521	0.310976	0.310976	0.109521	0.00161061	0.00135207	0.00117512	0.00133405	9	46	26	13	0.409091	0.361111	0.587753	0.59	22	72	20.48	32.368
logistic	IMvigor	PCD(mUC)	ST	298	94	0.228188	0.234043	490	0.5	59	0.731472	0.699444	0.000212275	38.97	160.94	69.06	29.03	0.573088	0.300261	0.670839	0.442733	0.159833	0.254185	0.254185	0.159833	0.00235048	0.00110515	0.00101861	0.00156297	10	46	26	12	0.454545	0.361111	0.583333	0.6	22	72	28.617	50.819
logistic	IMvigor	PCD(mUC)	ST	298	94	0.228188	0.234043	260	0.6	28	0.774264	0.699249	0.000168682	42.79	154.76	75.24	25.21	0.629265	0.32713	0.662919	0.460079	0.101797	0.268223	0.268223	0.101797	0.00149701	0.00116619	0.000951979	0.00105225	9	43	29	13	0.409091	0.402778	0.59154	0.55	22	72	12.011	18.783
logistic	IMvigor	PCD(mUC)	ST	298	94	0.228188	0.234043	440	0.6	44	0.652852	0.699129	0.000193572	40.73	158.59	71.41	27.27	0.598971	0.310478	0.668859	0.452248	0.121319	0.272324	0.272324	0.121319	0.0017841	0.00118402	0.00103938	0.00130242	11	44	28	11	0.5	0.388889	0.587121	0.59	22	72	16.887	21.925
logistic	IMvigor	PCD(mUC)	ST	298	94	0.228188	0.234043	270	0.6	29	0.665343	0.699106	6.40805e-05	42.43	155.16	74.84	25.57	0.623971	0.325391	0.663054	0.45806	0.112146	0.255335	0.255335	0.112146	0.00164921	0.00111015	0.000917567	0.00110271	9	44	28	13	0.409091	0.388889	0.592803	0.56	22	72	12.266	19.94
logistic	IMvigor	PCD(mUC)	ST	298	94	0.228188	0.234043	480	0.6	48	0.759729	0.698914	0.00010792	41.48	158.54	71.46	26.52	0.61	0.310696	0.671208	0.458509	0.126715	0.257972	0.257972	0.126715	0.00186345	0.00112162	0.000957465	0.00125526	11	43	29	11	0.5	0.402778	0.589015	0.57	22	72	20.067	29.941
logistic	IMvigor	PCD(mUC)	ST	298	94	0.228188	0.234043	250	0.6	27	0.464159	0.698686	7.41063e-05	42.04	157.04	72.96	25.96	0.618235	0.317217	0.668054	0.459434	0.128645	0.245739	0.245739	0.128645	0.00189184	0.00106843	0.000824298	0.00109822	10	43	29	12	0.454545	0.402778	0.589015	0.56	22	72	11.551	15.349
logistic	IMvigor	PCD(mUC)	ST	298	94	0.228188	0.234043	175	0.6	17	0.359381	0.698651	9.44523e-05	43.79	155.3	74.7	24.21	0.643971	0.324783	0.668087	0.469583	0.141632	0.197714	0.197714	0.141632	0.00208282	0.000859627	0.000798241	0.00124347	11	42	30	11	0.5	0.416667	0.568182	0.56	22	72	9.097	14.055
logistic	IMvigor	PCD(mUC)	ST	298	94	0.228188	0.234043	190	0.6	17	0.320755	0.698476	0.000199432	43.57	155.3	74.7	24.43	0.640735	0.324783	0.667349	0.467784	0.173062	0.252463	0.252463	0.173062	0.00254503	0.00109766	0.00107782	0.00161638	11	42	30	11	0.5	0.416667	0.570707	0.56	22	72	9.438	16.114
logistic	IMvigor	PCD(mUC)	ST	298	94	0.228188	0.234043	420	0.5	50	0.759729	0.6984	0.000209951	39.88	158.54	71.46	28.12	0.586471	0.310696	0.665839	0.444754	0.124948	0.275395	0.275395	0.124948	0.00183748	0.00119737	0.000961259	0.00120615	11	44	28	11	0.5	0.388889	0.577652	0.59	22	72	21.98	34.86
logistic	IMvigor	PCD(mUC)	ST	298	94	0.228188	0.234043	280	0.6	30	0.62857	0.698396	0.000306498	42.16	155.51	74.49	25.84	0.62	0.32387	0.663322	0.45667	0.114345	0.250048	0.250048	0.114345	0.00168154	0.00108717	0.000916277	0.00113137	9	44	28	13	0.409091	0.388889	0.59154	0.56	22	72	10.325	10.385
logistic	IMvigor	PCD(mUC)	ST	298	94	0.228188	0.234043	450	0.5	54	0.759729	0.698319	9.96021e-05	40.05	158.09	71.91	27.95	0.588971	0.312652	0.664899	0.445139	0.114922	0.256667	0.256667	0.114922	0.00169003	0.00111594	0.000987916	0.00124553	11	45	27	11	0.5	0.375	0.577652	0.6	22	72	26.579	40.405
logistic	IMvigor	PCD(mUC)	ST	298	94	0.228188	0.234043	410	0.5	48	0.918254	0.698169	0.000121987	40.36	155.27	74.73	27.64	0.593529	0.324913	0.656477	0.440906	0.117654	0.262796	0.262796	0.117654	0.0017302	0.00114259	0.000978237	0.00120253	10	46	26	12	0.454545	0.361111	0.581439	0.6	22	72	21.119	34.66
logistic	IMvigor	PCD(mUC)	ST	298	94	0.228188	0.234043	400	0.5	46	0.71774	0.698153	0.000224788	40.2	157.69	72.31	27.8	0.591176	0.314391	0.66406	0.445407	0.123909	0.259251	0.259251	0.123909	0.0018222	0.00112718	0.00090609	0.00115745	11	46	26	11	0.5	0.361111	0.580177	0.61	22	72	20.198	28.798
logistic	IMvigor	PCD(mUC)	ST	298	94	0.228188	0.234043	380	0.5	44	0.918254	0.698118	0.000226168	40.32	155.76	74.24	27.68	0.592941	0.322783	0.657987	0.441742	0.114486	0.242512	0.242512	0.114486	0.00168362	0.0010544	0.000929373	0.00118159	9	46	26	13	0.409091	0.361111	0.573864	0.59	22	72	19.728	35.171
logistic	IMvigor	PCD(mUC)	ST	298	94	0.228188	0.234043	185	0.6	17	0.339519	0.698013	8.78752e-05	43.64	155.63	74.37	24.36	0.641765	0.323348	0.668691	0.469217	0.14036	0.244394	0.244394	0.14036	0.00206412	0.00106258	0.000951357	0.00131824	11	42	30	11	0.5	0.416667	0.567551	0.56	22	72	8.799	12.773
logistic	IMvigor	PCD(mUC)	ST	298	94	0.228188	0.234043	440	0.5	53	0.789077	0.697997	0.000247862	39.93	157.9	72.1	28.07	0.587206	0.313478	0.663859	0.443614	0.119979	0.254455	0.254455	0.119979	0.0017644	0.00110633	0.000949203	0.00122178	11	45	27	11	0.5	0.375	0.576389	0.6	22	72	23.856	28.175
logistic	IMvigor	PCD(mUC)	ST	298	94	0.228188	0.234043	180	0.6	17	0.366257	0.697933	9.00201e-05	43.56	155.16	74.84	24.44	0.640588	0.325391	0.666846	0.467332	0.153951	0.208273	0.208273	0.153951	0.00226399	0.000905536	0.000849309	0.00134457	11	42	30	11	0.5	0.416667	0.568182	0.56	22	72	8.929	10.232
logistic	IMvigor	PCD(mUC)	ST	298	94	0.228188	0.234043	430	0.5	52	0.789077	0.697582	9.86857e-05	39.68	157.5	72.5	28.32	0.583529	0.315217	0.661678	0.440481	0.110901	0.250454	0.250454	0.110901	0.00163089	0.00108893	0.000942378	0.00116967	11	45	27	11	0.5	0.375	0.57702	0.6	22	72	22.179	23.377
logistic	IMvigor	PCD(mUC)	ST	298	94	0.228188	0.234043	500	0.5	61	0.901016	0.697217	0.000308743	39.57	158.99	71.01	28.43	0.581912	0.308739	0.666309	0.443125	0.159072	0.233331	0.233331	0.159072	0.0023393	0.00101448	0.000980171	0.00153892	10	46	26	12	0.454545	0.361111	0.580177	0.6	22	72	31.242	34.728
logistic	IMvigor	PCD(mUC)	ST	298	94	0.228188	0.234043	60	0.6	5	2.5551	0.697118	3.54076e-05	42.2	153.93	76.07	25.8	0.620588	0.330739	0.658154	0.453123	0.0550482	0.147199	0.147199	0.0550482	0.000809532	0.000639998	0.000547268	0.000612352	10	45	27	12	0.454545	0.375	0.578914	0.59	22	72	6.854	7.064
logistic	IMvigor	PCD(mUC)	ST	298	94	0.228188	0.234043	55	0.5	6	2.5551	0.696876	2.42068e-05	40.24	154.19	75.81	27.76	0.591765	0.329609	0.65245	0.437272	0.0854223	0.163111	0.163111	0.0854223	0.00125621	0.000709176	0.000609417	0.000810029	9	46	26	13	0.409091	0.361111	0.561237	0.59	22	72	6.692	6.739
logistic	IMvigor	PCD(mUC)	ST	298	94	0.228188	0.234043	260	0.5	35	0.731472	0.696758	0.000294125	41.17	156.3	73.7	26.83	0.605441	0.320435	0.662651	0.450304	0.10736	0.252062	0.252062	0.10736	0.00157883	0.00109592	0.000944879	0.00113983	8	44	28	14	0.363636	0.388889	0.585859	0.55	22	72	14.851	21.211
logistic	IMvigor	PCD(mUC)	ST	298	94	0.228188	0.234043	60	0.5	6	2.5551	0.696673	4.7466e-05	40.13	154.24	75.76	27.87	0.590147	0.329391	0.652248	0.436452	0.0860526	0.161508	0.161508	0.0860526	0.00126548	0.000702209	0.0005893	0.000791336	9	46	26	13	0.409091	0.361111	0.561237	0.59	22	72	6.895	10.764
logistic	IMvigor	PCD(mUC)	ST	298	94	0.228188	0.234043	65	0.6	5	2.5551	0.696618	2.22513e-05	42.18	154.23	75.77	25.82	0.620294	0.329435	0.659094	0.453683	0.0641652	0.146236	0.146236	0.0641652	0.000943606	0.000635807	0.00055846	0.000674697	10	45	27	12	0.454545	0.375	0.578914	0.59	22	72	7.047	8.457
logistic	IMvigor	PCD(mUC)	ST	298	94	0.228188	0.234043	270	0.5	36	0.731472	0.696584	0.000147721	41.25	156.76	73.24	26.75	0.606618	0.318435	0.664463	0.452142	0.11315	0.26935	0.26935	0.11315	0.00166398	0.00117109	0.00106063	0.00129095	8	44	28	14	0.363636	0.388889	0.585859	0.55	22	72	15.758	25.815
logistic	IMvigor	PCD(mUC)	ST	298	94	0.228188	0.234043	240	0.5	32	0.561011	0.696377	0.000108591	40.96	157.96	72.04	27.04	0.602353	0.313217	0.667517	0.452632	0.0994124	0.2486	0.2486	0.0994124	0.00146195	0.00108087	0.000886785	0.00103359	10	45	27	12	0.454545	0.375	0.578283	0.59	22	72	13.148	18.415
logistic	IMvigor	PCD(mUC)	ST	298	94	0.228188	0.234043	55	0.6	5	2.5551	0.69626	2.9838e-05	42.13	153.92	76.08	25.87	0.619559	0.330783	0.657886	0.452526	0.0525222	0.17331	0.17331	0.0525222	0.000772386	0.000753522	0.000605898	0.000603377	10	45	27	12	0.454545	0.375	0.578914	0.59	22	72	4.774	4.797
logistic	IMvigor	PCD(mUC)	ST	298	94	0.228188	0.234043	460	0.5	54	0.819559	0.695973	0.000265651	39.75	157.49	72.51	28.25	0.584559	0.315261	0.661879	0.441052	0.11404	0.242668	0.242668	0.11404	0.00167705	0.00105508	0.000917598	0.00117827	11	45	27	11	0.5	0.375	0.575758	0.6	22	72	26.045	28.065
logistic	IMvigor	PCD(mUC)	ST	298	94	0.228188	0.234043	230	0.5	30	0.550479	0.69584	0.000327581	42.17	156.37	73.63	25.83	0.620147	0.32013	0.666242	0.458881	0.128751	0.240645	0.240645	0.128751	0.00189339	0.00104628	0.000952032	0.00128623	9	44	28	13	0.409091	0.388889	0.570076	0.56	22	72	13.002	20.56
logistic	IMvigor	PCD(mUC)	ST	298	94	0.228188	0.234043	480	0.5	58	0.918254	0.695804	0.000224788	39.62	158.48	71.52	28.38	0.582647	0.310957	0.664765	0.442355	0.136907	0.26533	0.26533	0.136907	0.00201333	0.00115361	0.00104877	0.00142692	9	45	27	13	0.409091	0.375	0.583965	0.57	22	72	28.235	41.719
logistic	IMvigor	PCD(mUC)	ST	298	94	0.228188	0.234043	280	0.5	37	0.704266	0.695799	9.54093e-05	41.14	156.55	73.45	26.86	0.605	0.319348	0.663389	0.450651	0.120621	0.257954	0.257954	0.120621	0.00177384	0.00112154	0.000961868	0.00121436	8	44	28	14	0.363636	0.388889	0.585859	0.55	22	72	17.444	18.978
logistic	IMvigor	PCD(mUC)	ST	298	94	0.228188	0.234043	370	0.7	25	0.561011	0.695679	9.53379e-05	43.73	153.88	76.12	24.27	0.643088	0.330957	0.663121	0.465577	0.129377	0.234964	0.234964	0.129377	0.0019026	0.00102158	0.000870231	0.00116307	9	42	30	13	0.409091	0.416667	0.561237	0.54	22	72	10.611	12.903
logistic	IMvigor	PCD(mUC)	ST	298	94	0.228188	0.234043	70	0.6	6	2.5551	0.695575	3.27415e-05	41.45	151.42	78.58	26.55	0.609559	0.341652	0.647215	0.440879	0.0770347	0.11907	0.11907	0.0770347	0.00113286	0.000517698	0.000478519	0.000700321	9	45	27	13	0.409091	0.375	0.563763	0.57	22	72	4.856	4.884
logistic	IMvigor	PCD(mUC)	ST	298	94	0.228188	0.234043	75	0.6	6	2.5551	0.695557	4.28383e-05	41.48	151.29	78.71	26.52	0.61	0.342217	0.646879	0.440837	0.0658741	0.134311	0.134311	0.0658741	0.000968736	0.00058396	0.000517792	0.000652418	9	45	27	13	0.409091	0.375	0.563763	0.57	22	72	7.575	8.938
logistic	IMvigor	PCD(mUC)	ST	298	94	0.228188	0.234043	195	0.6	18	0.652852	0.695492	0.000104759	43.33	155.03	74.97	24.67	0.637206	0.325957	0.665638	0.465161	0.10736	0.186653	0.186653	0.10736	0.00157883	0.000811535	0.000730417	0.00100938	10	43	29	12	0.454545	0.402778	0.558081	0.56	22	72	9.415	14.235
logistic	IMvigor	PCD(mUC)	ST	298	94	0.228188	0.234043	340	0.7	24	0.491313	0.694897	0.000223135	43.33	154.29	75.71	24.67	0.637206	0.329174	0.663154	0.463315	0.146374	0.264115	0.264115	0.146374	0.00215255	0.00114832	0.00098994	0.00134335	9	44	28	13	0.409091	0.388889	0.569444	0.56	22	72	10.074	10.165
logistic	IMvigor	PCD(mUC)	ST	298	94	0.228188	0.234043	470	0.5	56	0.918254	0.694843	0.000143114	39.11	156.7	73.3	28.89	0.575147	0.318696	0.657081	0.433578	0.128625	0.260342	0.260342	0.128625	0.00189155	0.00113192	0.000971282	0.00127074	9	45	27	13	0.409091	0.375	0.582702	0.57	22	72	26.319	32.68
logistic	IMvigor	PCD(mUC)	ST	298	94	0.228188	0.234043	300	0.7	23	0.582683	0.694672	0.000354134	44	154.78	75.22	24	0.647059	0.327043	0.667047	0.470064	0.114592	0.25725	0.25725	0.114592	0.00168518	0.00111848	0.00093778	0.00112409	9	44	28	13	0.409091	0.388889	0.569444	0.56	22	72	10.013	13.123
logistic	IMvigor	PCD(mUC)	ST	298	94	0.228188	0.234043	200	0.6	18	0.774264	0.694548	0.00024469	43.53	154.24	75.76	24.47	0.640147	0.329391	0.663658	0.464822	0.119304	0.189161	0.189161	0.119304	0.00175446	0.000822438	0.000730939	0.00105718	10	43	29	12	0.454545	0.402778	0.558712	0.56	22	72	6.47	6.509
logistic	IMvigor	PCD(mUC)	ST	298	94	0.228188	0.234043	220	0.6	19	0.426216	0.694544	0.000217934	42.24	156.94	73.06	25.76	0.621176	0.317652	0.668389	0.460915	0.119865	0.245698	0.245698	0.119865	0.00176272	0.00106825	0.000969741	0.00125689	10	42	30	12	0.454545	0.416667	0.560606	0.55	22	72	9.245	12.532
logistic	IMvigor	PCD(mUC)	ST	298	94	0.228188	0.234043	290	0.7	23	0.550479	0.694346	0.000124201	43.51	154.18	75.82	24.49	0.639853	0.329652	0.663389	0.464557	0.119337	0.27354	0.27354	0.119337	0.00175496	0.00118931	0.000975956	0.0011533	9	43	29	13	0.409091	0.402778	0.570076	0.55	22	72	10.329	12.186
logistic	IMvigor	PCD(mUC)	ST	298	94	0.228188	0.234043	185	0.5	22	0.550479	0.694122	4.5711e-05	42.61	154.93	75.07	25.39	0.626618	0.326391	0.662886	0.458959	0.121352	0.231488	0.231488	0.121352	0.00178459	0.00100647	0.000847083	0.00111853	8	45	27	14	0.363636	0.375	0.558081	0.56	22	72	10.511	13.604
logistic	IMvigor	PCD(mUC)	ST	298	94	0.228188	0.234043	420	0.7	29	0.71774	0.694045	0.00016733	42.32	153.66	76.34	25.68	0.622353	0.331913	0.657651	0.453471	0.09835	0.229281	0.229281	0.09835	0.00144632	0.000996873	0.0008438	0.000992684	9	43	29	13	0.409091	0.402778	0.554293	0.55	22	72	11.298	18.649
logistic	IMvigor	PCD(mUC)	ST	298	94	0.228188	0.234043	320	0.7	23	0.550479	0.694017	8.15757e-05	43.71	154.3	75.7	24.29	0.642794	0.32913	0.664463	0.466472	0.119168	0.227636	0.227636	0.119168	0.00175247	0.000989722	0.0008684	0.00113749	9	43	29	13	0.409091	0.402778	0.570076	0.55	22	72	9.705	9.943
logistic	IMvigor	PCD(mUC)	ST	298	94	0.228188	0.234043	160	0.6	15	0.391375	0.693884	0.000245875	42.88	156.87	73.13	25.12	0.630588	0.317957	0.670302	0.466064	0.113956	0.212087	0.212087	0.113956	0.00167582	0.000922116	0.000804316	0.00108986	11	44	28	11	0.5	0.388889	0.5625	0.59	22	72	8.348	13.981
logistic	IMvigor	PCD(mUC)	ST	298	94	0.228188	0.234043	250	0.5	34	0.640596	0.693877	0.000135952	41.07	156.17	73.83	26.93	0.603971	0.321	0.661879	0.449126	0.115693	0.25108	0.25108	0.115693	0.00170137	0.00109165	0.000948081	0.00119154	10	44	28	12	0.454545	0.388889	0.572601	0.57	22	72	14.556	21.22
logistic	IMvigor	PCD(mUC)	ST	298	94	0.228188	0.234043	350	0.7	24	0.520055	0.693839	0.000209355	43.41	154.59	75.41	24.59	0.638382	0.32787	0.66443	0.464725	0.127204	0.239989	0.239989	0.127204	0.00187064	0.00104343	0.000887195	0.00116795	9	44	28	13	0.409091	0.388889	0.570707	0.56	22	72	9.96	16.056
logistic	IMvigor	PCD(mUC)	ST	298	94	0.228188	0.234043	190	0.5	22	0.550479	0.693837	0.000216764	42.57	154.65	75.35	25.43	0.626029	0.327609	0.661812	0.457911	0.132005	0.202198	0.202198	0.132005	0.00194125	0.00087912	0.000790343	0.00117982	8	45	27	14	0.363636	0.375	0.558081	0.56	22	72	9.559	10.034
logistic	IMvigor	PCD(mUC)	ST	298	94	0.228188	0.234043	155	0.6	14	0.406493	0.693785	0.000211374	41.84	156.29	73.71	26.16	0.615294	0.320478	0.664866	0.455923	0.084948	0.21096	0.21096	0.084948	0.00124924	0.000917217	0.000755126	0.00087053	11	41	31	11	0.5	0.430556	0.548611	0.55	22	72	8.021	9.485
logistic	IMvigor	PCD(mUC)	ST	298	94	0.228188	0.234043	330	0.7	24	0.540145	0.693753	0.00019885	43.44	154.29	75.71	24.56	0.638824	0.329174	0.663523	0.464229	0.135825	0.237961	0.237961	0.135825	0.00199743	0.00103461	0.000956128	0.00131229	9	44	28	13	0.409091	0.388889	0.569444	0.56	22	72	10.154	15.432
logistic	IMvigor	PCD(mUC)	ST	298	94	0.228188	0.234043	90	0.6	7	2.5551	0.693705	5.45876e-05	42.49	150.45	79.55	25.51	0.624853	0.34587	0.64745	0.447146	0.101	0.138808	0.138808	0.101	0.00148529	0.000603513	0.000555857	0.000865878	11	43	29	11	0.5	0.402778	0.568813	0.57	22	72	7.386	11.751
logistic	IMvigor	PCD(mUC)	ST	298	94	0.228188	0.234043	210	0.6	19	0.391375	0.693682	0.000178061	42.16	157.2	72.8	25.84	0.62	0.316522	0.668993	0.460843	0.153557	0.213201	0.213201	0.153557	0.00225819	0.00092696	0.000968732	0.00150355	10	43	29	12	0.454545	0.402778	0.560606	0.56	22	72	9.491	10.733
logistic	IMvigor	PCD(mUC)	ST	298	94	0.228188	0.234043	310	0.7	23	0.550479	0.693662	0.000118761	43.74	154.64	75.36	24.26	0.643235	0.327652	0.665705	0.467577	0.11774	0.25207	0.25207	0.11774	0.00173147	0.00109596	0.000915935	0.00112981	9	43	29	13	0.409091	0.402778	0.570076	0.55	22	72	10.045	15.077
logistic	IMvigor	PCD(mUC)	ST	298	94	0.228188	0.234043	360	0.7	25	0.691045	0.69352	0.000142015	43.94	152.91	77.09	24.06	0.646176	0.335174	0.66057	0.464941	0.0801766	0.236171	0.236171	0.0801766	0.00117907	0.00102683	0.000819725	0.000843735	9	41	31	13	0.409091	0.430556	0.561237	0.53	22	72	10.518	16.779
logistic	IMvigor	PCD(mUC)	ST	298	94	0.228188	0.234043	150	0.6	14	0.391375	0.693412	0.000139693	41.78	156.85	73.15	26.22	0.614412	0.318043	0.666544	0.456788	0.108786	0.212904	0.212904	0.108786	0.00159979	0.000925671	0.00077299	0.00101715	11	41	31	11	0.5	0.430556	0.551136	0.55	22	72	8.02	11.805
logistic	IMvigor	PCD(mUC)	ST	298	94	0.228188	0.234043	15	0.2	5	2.5551	0.693294	3.30178e-05	42.91	147.93	82.07	25.09	0.631029	0.356826	0.640403	0.444705	0.0726066	0.128122	0.128122	0.0726066	0.00106774	0.000557051	0.000478673	0.000635267	9	44	28	13	0.409091	0.388889	0.546086	0.56	22	72	7.635	12.635
logistic	IMvigor	PCD(mUC)	ST	298	94	0.228188	0.234043	175	0.5	22	0.550479	0.693213	6.62073e-05	42.33	154.63	75.37	25.67	0.6225	0.327696	0.66094	0.45588	0.135628	0.22637	0.22637	0.135628	0.00199453	0.000984218	0.000875477	0.00124597	8	45	27	14	0.363636	0.375	0.558081	0.56	22	72	9.474	9.535
logistic	IMvigor	PCD(mUC)	ST	298	94	0.228188	0.234043	80	0.6	7	2.5551	0.693155	2.72938e-05	42.59	150.38	79.62	25.41	0.626324	0.346174	0.64755	0.447808	0.09	0.148922	0.148922	0.09	0.00132353	0.000647487	0.000546852	0.000770145	11	43	29	11	0.5	0.402778	0.568813	0.57	22	72	7.121	8.267
logistic	IMvigor	PCD(mUC)	ST	298	94	0.228188	0.234043	165	0.6	15	0.406493	0.693068	0.000148946	42.77	157.06	72.94	25.23	0.628971	0.31713	0.67057	0.465622	0.119642	0.206373	0.206373	0.119642	0.00175944	0.000897275	0.000813708	0.0011463	11	44	28	11	0.5	0.388889	0.5625	0.59	22	72	8.852	9.599
logistic	IMvigor	PCD(mUC)	ST	298	94	0.228188	0.234043	85	0.6	7	2.5551	0.693005	2.1735e-05	42.68	150.48	79.52	25.32	0.627647	0.345739	0.648188	0.4488	0.0839432	0.165438	0.165438	0.0839432	0.00123446	0.000719295	0.000655224	0.000834371	11	43	29	11	0.5	0.402778	0.568813	0.57	22	72	6.783	7.208
logistic	IMvigor	PCD(mUC)	ST	298	94	0.228188	0.234043	170	0.6	15	0.438506	0.692967	0.000210566	42.63	156.4	73.6	25.37	0.626912	0.32	0.667886	0.462795	0.115168	0.221108	0.221108	0.115168	0.00169365	0.000961341	0.000826744	0.00109681	11	44	28	11	0.5	0.388889	0.559975	0.59	22	72	8.289	11.059
logistic	IMvigor	PCD(mUC)	ST	298	94	0.228188	0.234043	65	0.5	8	2.5551	0.692821	0.000101073	39.35	154.93	75.07	28.65	0.578676	0.326391	0.651946	0.431426	0.0783349	0.168328	0.168328	0.0783349	0.00115198	0.000731861	0.000605344	0.000757299	7	45	27	15	0.318182	0.375	0.553662	0.55	22	72	7.517	12.29
logistic	IMvigor	PCD(mUC)	ST	298	94	0.228188	0.234043	180	0.5	22	0.550479	0.69267	9.09488e-05	42.69	154.88	75.12	25.31	0.627794	0.326609	0.662987	0.459515	0.127679	0.239224	0.239224	0.127679	0.00187764	0.00104011	0.000950639	0.00126784	8	45	27	14	0.363636	0.375	0.558081	0.56	22	72	7.012	7.054
logistic	IMvigor	PCD(mUC)	ST	298	94	0.228188	0.234043	75	0.5	9	2.5551	0.692389	3.27415e-05	39.73	154.46	75.54	28.27	0.584265	0.328435	0.651644	0.433584	0.0529055	0.155323	0.155323	0.0529055	0.000778022	0.000675318	0.000541081	0.0005669	9	45	27	13	0.409091	0.375	0.551136	0.57	22	72	7.566	12.157
logistic	IMvigor	PCD(mUC)	ST	298	94	0.228188	0.234043	195	0.5	23	0.731472	0.692194	4.97097e-05	42.45	155.08	74.92	25.55	0.624265	0.325739	0.662852	0.458005	0.114922	0.194718	0.194718	0.114922	0.00169003	0.000846601	0.00080866	0.00113852	10	43	29	12	0.454545	0.402778	0.549874	0.56	22	72	10.08	16.438
logistic	IMvigor	PCD(mUC)	ST	298	94	0.228188	0.234043	420	0.8	18	1.15273	0.692047	5.9676e-05	43.5	152.51	77.49	24.5	0.639706	0.336913	0.657752	0.460363	0.06742	0.185044	0.185044	0.06742	0.00099147	0.000804541	0.000640787	0.000678253	9	42	30	13	0.409091	0.416667	0.565657	0.54	22	72	9.349	14.146
logistic	IMvigor	PCD(mUC)	ST	298	94	0.228188	0.234043	70	0.5	9	2.5551	0.692026	0.000124347	39.67	154.68	75.32	28.33	0.583382	0.327478	0.652181	0.433592	0.0636515	0.160101	0.160101	0.0636515	0.000936052	0.000696091	0.000590688	0.000687258	9	45	27	13	0.409091	0.375	0.551136	0.57	22	72	7.546	13.46
logistic	IMvigor	PCD(mUC)	ST	298	94	0.228188	0.234043	380	0.7	26	0.652852	0.691879	6.99114e-05	42.99	153.61	76.39	25.01	0.632206	0.33213	0.659732	0.458903	0.0797661	0.246959	0.246959	0.0797661	0.00117303	0.00107374	0.000858526	0.000871931	9	42	30	13	0.409091	0.416667	0.559975	0.54	22	72	10.652	17.471
logistic	IMvigor	PCD(mUC)	ST	298	94	0.228188	0.234043	410	0.7	27	0.665343	0.691858	0.000102855	43.07	153.09	76.91	24.93	0.633382	0.334391	0.658255	0.458305	0.0831878	0.265564	0.265564	0.0831878	0.00122335	0.00115463	0.000948801	0.000967761	9	43	29	13	0.409091	0.402778	0.559343	0.55	22	72	11.327	11.903
logistic	IMvigor	PCD(mUC)	ST	298	94	0.228188	0.234043	200	0.5	23	0.774264	0.691547	0.000108863	42.51	155.02	74.98	25.49	0.625147	0.326	0.662852	0.458357	0.109632	0.202	0.202	0.109632	0.00161224	0.000878261	0.000785833	0.00106217	10	43	29	12	0.454545	0.402778	0.548611	0.56	22	72	9.724	9.771
logistic	IMvigor	PCD(mUC)	ST	298	94	0.228188	0.234043	95	0.6	8	2.5551	0.691212	7.73161e-05	41.71	150.25	79.75	26.29	0.613382	0.346739	0.644161	0.440296	0.0832363	0.132097	0.132097	0.0832363	0.00122406	0.000574333	0.000526646	0.000755525	9	42	30	13	0.409091	0.416667	0.549874	0.54	22	72	6.977	7.05
logistic	IMvigor	PCD(mUC)	ST	298	94	0.228188	0.234043	430	0.8	19	0.953727	0.690566	0.000147983	43.51	152.03	77.97	24.49	0.639853	0.339	0.656174	0.459275	0.0674125	0.180602	0.180602	0.0674125	0.00099136	0.000785227	0.000626289	0.000669643	9	44	28	13	0.409091	0.388889	0.573864	0.56	22	72	8.568	13.69
logistic	IMvigor	PCD(mUC)	ST	298	94	0.228188	0.234043	390	0.7	27	0.665343	0.690545	0.000311897	43.17	153.19	76.81	24.83	0.634853	0.333957	0.658926	0.459376	0.0888251	0.286989	0.286989	0.0888251	0.00130625	0.00124778	0.00100673	0.00101014	9	43	29	13	0.409091	0.402778	0.559343	0.55	22	72	10.385	14.409
logistic	IMvigor	PCD(mUC)	ST	298	94	0.228188	0.234043	430	0.7	31	0.665343	0.690277	0.000129448	41.94	153.8	76.2	26.06	0.616765	0.331304	0.656846	0.450634	0.113547	0.25146	0.25146	0.113547	0.00166981	0.00109331	0.000847351	0.00100786	9	43	29	13	0.409091	0.402778	0.557449	0.55	22	72	12.227	17.424
logistic	IMvigor	PCD(mUC)	ST	298	94	0.228188	0.234043	360	0.8	15	1.02883	0.690242	6.58978e-05	43.59	152.99	77.01	24.41	0.641029	0.334826	0.659664	0.462289	0.0792579	0.216723	0.216723	0.0792579	0.00116556	0.000942272	0.000808273	0.000891892	9	42	30	13	0.409091	0.416667	0.574495	0.54	22	72	8.139	8.184
logistic	IMvigor	PCD(mUC)	ST	298	94	0.228188	0.234043	400	0.7	27	0.71774	0.690189	0.000194882	43.22	153.45	76.55	24.78	0.635588	0.332826	0.659966	0.460407	0.077303	0.256383	0.256383	0.077303	0.00113681	0.00111471	0.000892379	0.000877769	9	43	29	13	0.409091	0.402778	0.559343	0.55	22	72	10.81	18.632
logistic	IMvigor	PCD(mUC)	ST	298	94	0.228188	0.234043	370	0.8	15	1.15273	0.69008	5.1549e-05	43.82	153.09	76.91	24.18	0.644412	0.334391	0.660772	0.464409	0.080879	0.229226	0.229226	0.080879	0.0011894	0.000996634	0.00082349	0.000881161	9	42	30	13	0.409091	0.416667	0.575758	0.54	22	72	8.143	12.837
logistic	IMvigor	PCD(mUC)	ST	298	94	0.228188	0.234043	320	0.8	14	0.835239	0.690074	0.000173356	44.37	150.92	79.08	23.63	0.6525	0.343826	0.655336	0.463531	0.0733815	0.167983	0.167983	0.0733815	0.00107914	0.000730359	0.000631489	0.000739305	9	41	31	13	0.409091	0.430556	0.59154	0.53	22	72	8.108	12.872
logistic	IMvigor	PCD(mUC)	ST	298	94	0.228188	0.234043	460	0.7	32	0.665343	0.690065	0.000139839	41.76	153.8	76.2	26.24	0.614118	0.331304	0.656242	0.449168	0.0996154	0.267423	0.267423	0.0996154	0.00146493	0.00116271	0.000924021	0.000998585	9	43	29	13	0.409091	0.402778	0.559343	0.55	22	72	12.6	18.065
logistic	IMvigor	PCD(mUC)	ST	298	94	0.228188	0.234043	290	0.8	14	0.804174	0.690001	0.000130705	44.29	150.86	79.14	23.71	0.651324	0.344087	0.654866	0.46275	0.0820138	0.185875	0.185875	0.0820138	0.00120609	0.000808152	0.000717621	0.000850332	9	41	31	13	0.409091	0.430556	0.592172	0.53	22	72	8.254	13.2
logistic	IMvigor	PCD(mUC)	ST	298	94	0.228188	0.234043	300	0.8	14	0.774264	0.689921	5.13282e-05	44.32	150.91	79.09	23.68	0.651765	0.34387	0.655134	0.463111	0.0839432	0.194933	0.194933	0.0839432	0.00123446	0.000847536	0.00072782	0.000845387	9	41	31	13	0.409091	0.430556	0.593434	0.53	22	72	8.373	8.649
logistic	IMvigor	PCD(mUC)	ST	298	94	0.228188	0.234043	440	0.7	32	0.704266	0.689876	6.32601e-05	42.05	153.56	76.44	25.95	0.618382	0.332348	0.656409	0.45099	0.0998737	0.237971	0.237971	0.0998737	0.00146873	0.00103466	0.000858387	0.000999144	9	43	29	13	0.409091	0.402778	0.558712	0.55	22	72	12.152	18.536
logistic	IMvigor	PCD(mUC)	ST	298	94	0.228188	0.234043	350	0.8	14	0.819559	0.689784	0.000120281	44.26	151.02	78.98	23.74	0.650882	0.343391	0.655302	0.462882	0.0916956	0.190151	0.190151	0.0916956	0.00134846	0.000826745	0.000694594	0.000850439	9	41	31	13	0.409091	0.430556	0.59154	0.53	22	72	8.094	13.76
logistic	IMvigor	PCD(mUC)	ST	298	94	0.228188	0.234043	330	0.8	14	0.867504	0.689678	8.32294e-05	44.32	150.77	79.23	23.68	0.651765	0.344478	0.654664	0.462756	0.0789834	0.16259	0.16259	0.0789834	0.00116152	0.000706911	0.000592073	0.000725759	9	41	31	13	0.409091	0.430556	0.590909	0.53	22	72	7.822	9.829
logistic	IMvigor	PCD(mUC)	ST	298	94	0.228188	0.234043	230	0.7	17	0.550479	0.689641	6.55176e-05	43.89	155.14	74.86	24.11	0.645441	0.325478	0.667886	0.470041	0.114499	0.192286	0.192286	0.114499	0.00168381	0.000836024	0.000791601	0.00111001	10	41	31	12	0.454545	0.430556	0.561237	0.54	22	72	8.358	9.762
logistic	IMvigor	PCD(mUC)	ST	298	94	0.228188	0.234043	340	0.8	14	0.935822	0.689552	0.000161767	44.35	150.77	79.23	23.65	0.652206	0.344478	0.654765	0.463012	0.0783349	0.186328	0.186328	0.0783349	0.00115198	0.000810122	0.00069164	0.000792981	9	41	31	13	0.409091	0.430556	0.589015	0.53	22	72	7.886	11.075
logistic	IMvigor	PCD(mUC)	ST	298	94	0.228188	0.234043	165	0.5	20	0.835239	0.689517	0.000135064	42.44	153.98	76.02	25.56	0.624118	0.330522	0.659128	0.455221	0.0956847	0.172902	0.172902	0.0956847	0.00140713	0.000751746	0.000688178	0.000935356	10	43	29	12	0.454545	0.402778	0.543561	0.56	22	72	6.499	6.534
logistic	IMvigor	PCD(mUC)	ST	298	94	0.228188	0.234043	160	0.5	20	1.08902	0.689458	0.000105278	42.76	153.17	76.83	25.24	0.628824	0.334043	0.657483	0.455861	0.107422	0.132615	0.132615	0.107422	0.00157973	0.000576589	0.00057484	0.000945368	10	43	29	12	0.454545	0.402778	0.545455	0.56	22	72	10.014	14.385
logistic	IMvigor	PCD(mUC)	ST	298	94	0.228188	0.234043	170	0.5	20	1.06858	0.689456	8.31202e-05	42.79	153.59	76.41	25.21	0.629265	0.332217	0.658993	0.457131	0.106643	0.14291	0.14291	0.106643	0.00156828	0.000621347	0.000579814	0.000930634	10	43	29	12	0.454545	0.402778	0.545455	0.56	22	72	9.499	15.338
logistic	IMvigor	PCD(mUC)	ST	298	94	0.228188	0.234043	150	0.5	19	1.31626	0.689365	7.18342e-05	42.02	149.34	80.66	25.98	0.617941	0.350696	0.642148	0.440742	0.0828532	0.165279	0.165279	0.0828532	0.00121843	0.000718605	0.000621	0.000779307	10	41	31	12	0.454545	0.430556	0.539141	0.54	22	72	9.818	12.284
logistic	IMvigor	PCD(mUC)	ST	298	94	0.228188	0.234043	220	0.5	25	0.561011	0.689334	0.000156036	41.66	155.6	74.4	26.34	0.612647	0.323478	0.661946	0.452661	0.145796	0.226524	0.226524	0.145796	0.00214406	0.000984887	0.000945077	0.00139776	9	42	30	13	0.409091	0.416667	0.549874	0.54	22	72	10.956	17.417
logistic	IMvigor	PCD(mUC)	ST	298	94	0.228188	0.234043	80	0.5	11	2.5551	0.68921	8.74867e-05	40.69	152.86	77.14	27.31	0.598382	0.335391	0.649497	0.437946	0.0464823	0.142148	0.142148	0.0464823	0.000683564	0.000618035	0.000523298	0.000550412	10	43	29	12	0.454545	0.402778	0.549874	0.56	22	72	7.323	7.364
logistic	IMvigor	PCD(mUC)	ST	298	94	0.228188	0.234043	310	0.8	14	0.851219	0.689206	5.31114e-05	44.12	150.47	79.53	23.88	0.648824	0.345783	0.652987	0.460443	0.0844232	0.191462	0.191462	0.0844232	0.00124152	0.000832442	0.000728195	0.000856649	9	41	31	13	0.409091	0.430556	0.590909	0.53	22	72	7.592	7.634
logistic	IMvigor	PCD(mUC)	ST	298	94	0.228188	0.234043	400	0.8	16	1.53174	0.689087	0.000137067	43.26	152.27	77.73	24.74	0.636176	0.337957	0.656141	0.457839	0.0561743	0.196358	0.196358	0.0561743	0.000826093	0.000853732	0.000690282	0.000671929	9	43	29	13	0.409091	0.402778	0.573864	0.55	22	72	8.35	11.82
logistic	IMvigor	PCD(mUC)	ST	298	94	0.228188	0.234043	490	0.7	34	0.652852	0.689069	0.000112958	41.5	153.05	76.95	26.5	0.610294	0.334565	0.652852	0.445209	0.0893297	0.25	0.25	0.0893297	0.00131367	0.00108696	0.000912944	0.000988653	9	43	29	13	0.409091	0.402778	0.565657	0.55	22	72	12.218	15.041
logistic	IMvigor	PCD(mUC)	ST	298	94	0.228188	0.234043	470	0.7	33	0.678072	0.689035	0.000185569	42.02	153.1	76.9	25.98	0.617941	0.334348	0.654765	0.449636	0.10539	0.243086	0.243086	0.10539	0.00154985	0.0010569	0.000911579	0.00108535	9	42	30	13	0.409091	0.416667	0.560606	0.54	22	72	12.116	12.354
logistic	IMvigor	PCD(mUC)	ST	298	94	0.228188	0.234043	390	0.8	16	1.36711	0.689033	0.000124274	43.24	152.21	77.79	24.76	0.635882	0.338217	0.655872	0.457527	0.0653197	0.201657	0.201657	0.0653197	0.000960584	0.000876771	0.00071285	0.000726602	9	43	29	13	0.409091	0.402778	0.575126	0.55	22	72	8.226	12.482
logistic	IMvigor	PCD(mUC)	ST	298	94	0.228188	0.234043	450	0.7	32	0.774264	0.689033	0.00010051	42.47	152.99	77.01	25.53	0.624559	0.334826	0.655906	0.453096	0.0936952	0.240578	0.240578	0.0936952	0.00137787	0.00104599	0.000863046	0.000961079	9	42	30	13	0.409091	0.416667	0.558081	0.54	22	72	11.887	19.15
logistic	IMvigor	PCD(mUC)	ST	298	94	0.228188	0.234043	155	0.5	19	1.02883	0.688703	0.000241401	41.55	150.86	79.14	26.45	0.611029	0.344087	0.645671	0.440423	0.0857233	0.217896	0.217896	0.0857233	0.00126064	0.000947375	0.000746704	0.000810139	10	41	31	12	0.454545	0.430556	0.537247	0.54	22	72	9.994	16.359
logistic	IMvigor	PCD(mUC)	ST	298	94	0.228188	0.234043	90	0.5	11	2.5551	0.688585	0.000117916	40.59	152.95	77.05	27.41	0.596912	0.335	0.649463	0.437311	0.0494311	0.141689	0.141689	0.0494311	0.000726928	0.000616039	0.000492031	0.00051411	10	43	29	12	0.454545	0.402778	0.549874	0.56	22	72	7.907	10.867
logistic	IMvigor	PCD(mUC)	ST	298	94	0.228188	0.234043	380	0.8	16	1.31626	0.688574	0.000113259	43.2	152	78	24.8	0.635294	0.33913	0.655034	0.45669	0.0550482	0.178093	0.178093	0.0550482	0.000809532	0.000774318	0.000645218	0.000654906	9	43	29	13	0.409091	0.402778	0.575758	0.55	22	72	8.152	13.147
logistic	IMvigor	PCD(mUC)	ST	298	94	0.228188	0.234043	85	0.5	11	2.5551	0.688567	5.25957e-05	40.52	152.94	77.06	27.48	0.595882	0.335043	0.649195	0.436697	0.0521846	0.140576	0.140576	0.0521846	0.000767421	0.0006112	0.000498918	0.000542335	10	43	29	12	0.454545	0.402778	0.549874	0.56	22	72	7.555	11.847
logistic	IMvigor	PCD(mUC)	ST	298	94	0.228188	0.234043	40	0.5	3	2.5551	0.688498	4.34699e-05	39.89	158.04	71.96	28.11	0.586618	0.31287	0.664195	0.443576	0.104345	0.152369	0.152369	0.104345	0.00153449	0.000662472	0.000643904	0.00100815	8	46	26	14	0.363636	0.361111	0.52399	0.57	22	72	7.278	9.17
logistic	IMvigor	PCD(mUC)	ST	298	94	0.228188	0.234043	480	0.7	34	0.774264	0.688338	0.000126251	41.97	152.93	77.07	26.03	0.617206	0.335087	0.654027	0.448806	0.105844	0.245466	0.245466	0.105844	0.00155653	0.00106724	0.000889116	0.00104726	9	42	30	13	0.409091	0.416667	0.566288	0.54	22	72	12.459	19.812
logistic	IMvigor	PCD(mUC)	ST	298	94	0.228188	0.234043	240	0.7	18	0.540145	0.688257	0.000186971	43.94	154.73	75.27	24.06	0.646176	0.327261	0.666678	0.469399	0.124576	0.192199	0.192199	0.124576	0.001832	0.000835647	0.00076023	0.00111793	11	41	31	11	0.5	0.430556	0.565025	0.55	22	72	8.659	13.422
logistic	IMvigor	PCD(mUC)	ST	298	94	0.228188	0.234043	410	0.8	16	1.8166	0.688203	6.60699e-05	43.39	151.9	78.1	24.61	0.638088	0.339565	0.655336	0.457995	0.0510397	0.179505	0.179505	0.0510397	0.000750584	0.000780459	0.000624243	0.000595276	9	43	29	13	0.409091	0.402778	0.570076	0.55	22	72	8.603	11.89
logistic	IMvigor	PCD(mUC)	ST	298	94	0.228188	0.234043	210	0.5	25	0.652852	0.688145	0.000141374	41.73	154.76	75.24	26.27	0.613676	0.32713	0.659362	0.451216	0.118794	0.210876	0.210876	0.118794	0.00174698	0.000916852	0.000869708	0.00119555	10	42	30	12	0.454545	0.416667	0.54798	0.55	22	72	11.259	12.412
logistic	IMvigor	PCD(mUC)	ST	298	94	0.228188	0.234043	95	0.5	12	2.5551	0.688039	6.73972e-05	40.51	151.03	78.97	27.49	0.595735	0.343348	0.642752	0.432149	0.0577263	0.101956	0.101956	0.0577263	0.000848916	0.000443285	0.000373797	0.000511754	10	43	29	12	0.454545	0.402778	0.543561	0.56	22	72	8.177	13.242
logistic	IMvigor	PCD(mUC)	ST	298	94	0.228188	0.234043	115	0.6	9	2.5551	0.687946	5.73471e-05	42.08	149.83	80.17	25.92	0.618824	0.348565	0.643993	0.442364	0.0734159	0.143587	0.143587	0.0734159	0.00107965	0.00062429	0.00051612	0.000654549	9	43	29	13	0.409091	0.402778	0.549242	0.55	22	72	7.364	11.147
logistic	IMvigor	PCD(mUC)	ST	298	94	0.228188	0.234043	45	0.5	3	2.5551	0.687942	2.38285e-05	39.92	158.19	71.81	28.08	0.587059	0.312217	0.664799	0.444204	0.105102	0.152219	0.152219	0.105102	0.00154562	0.000661823	0.000641497	0.00101327	8	46	26	14	0.363636	0.361111	0.52399	0.57	22	72	7.393	11.484
logistic	IMvigor	PCD(mUC)	ST	298	94	0.228188	0.234043	110	0.6	9	2.5551	0.687788	2.29547e-05	42.15	149.74	80.26	25.85	0.619853	0.348957	0.643926	0.442737	0.0609272	0.129973	0.129973	0.0609272	0.000895988	0.000565099	0.000504529	0.000614444	9	43	29	13	0.409091	0.402778	0.549242	0.55	22	72	7.264	11.2
logistic	IMvigor	PCD(mUC)	ST	298	94	0.228188	0.234043	450	0.8	20	1.08902	0.68772	6.46803e-05	43.1	151.65	78.35	24.9	0.633824	0.340652	0.653523	0.455014	0.0893297	0.209557	0.209557	0.0893297	0.00131367	0.000911117	0.000723934	0.000824084	9	43	29	13	0.409091	0.402778	0.57702	0.55	22	72	8.573	10.426
logistic	IMvigor	PCD(mUC)	ST	298	94	0.228188	0.234043	100	0.6	9	2.5551	0.687477	0.000122136	42.14	149.73	80.27	25.86	0.619706	0.349	0.643859	0.442625	0.0725022	0.136962	0.136962	0.0725022	0.00106621	0.000595487	0.000528231	0.000684014	9	43	29	13	0.409091	0.402778	0.549242	0.55	22	72	4.996	5.019
logistic	IMvigor	PCD(mUC)	ST	298	94	0.228188	0.234043	105	0.6	9	2.5551	0.687296	4.45026e-05	42.02	149.54	80.46	25.98	0.617941	0.349826	0.642819	0.441205	0.0710385	0.145241	0.145241	0.0710385	0.00104468	0.000631483	0.000542393	0.000670175	9	43	29	13	0.409091	0.402778	0.549242	0.55	22	72	7.031	7.074
logistic	IMvigor	PCD(mUC)	ST	298	94	0.228188	0.234043	500	0.7	35	0.774264	0.687171	0.000202203	42.14	152.7	77.3	25.86	0.619706	0.336087	0.653826	0.4497	0.0943023	0.272475	0.272475	0.0943023	0.0013868	0.00118467	0.0009956	0.00106404	9	42	30	13	0.409091	0.416667	0.556818	0.54	22	72	12.551	17.929
logistic	IMvigor	PCD(mUC)	ST	298	94	0.228188	0.234043	260	0.7	19	0.582683	0.687031	0.000220719	44.07	154.25	75.75	23.93	0.648088	0.329348	0.665503	0.46928	0.119134	0.201196	0.201196	0.119134	0.00175197	0.000874765	0.000825952	0.00114718	10	42	30	12	0.454545	0.416667	0.567551	0.55	22	72	9.188	15.127
logistic	IMvigor	PCD(mUC)	ST	298	94	0.228188	0.234043	120	0.6	10	2.5551	0.686866	3.46293e-05	41.66	150.33	79.67	26.34	0.612647	0.346391	0.644262	0.440086	0.0768312	0.163951	0.163951	0.0768312	0.00112987	0.000712829	0.000611727	0.000742803	9	42	30	13	0.409091	0.416667	0.546086	0.54	22	72	7.733	13.517
logistic	IMvigor	PCD(mUC)	ST	298	94	0.228188	0.234043	250	0.7	19	0.62857	0.686804	6.33677e-05	44.12	154.39	75.61	23.88	0.648824	0.328739	0.666141	0.470041	0.108507	0.20641	0.20641	0.108507	0.00159569	0.000897434	0.000774225	0.00101728	10	42	30	12	0.454545	0.416667	0.568182	0.55	22	72	8.888	10.112
logistic	IMvigor	PCD(mUC)	ST	298	94	0.228188	0.234043	460	0.8	20	1.08902	0.686774	6.83675e-05	43.1	151.5	78.5	24.9	0.633824	0.341304	0.65302	0.454658	0.0893297	0.205726	0.205726	0.0893297	0.00131367	0.000894461	0.000741974	0.000861402	9	43	29	13	0.409091	0.402778	0.57702	0.55	22	72	9.065	14.227
logistic	IMvigor	PCD(mUC)	ST	298	94	0.228188	0.234043	440	0.8	20	1.08902	0.686718	0.00013786	42.99	151.43	78.57	25.01	0.632206	0.341609	0.652416	0.453594	0.088186	0.189766	0.189766	0.088186	0.00129685	0.000825069	0.000728328	0.000891611	9	43	29	13	0.409091	0.402778	0.57702	0.55	22	72	6.165	6.197
logistic	IMvigor	PCD(mUC)	ST	298	94	0.228188	0.234043	25	0.3	3	2.5551	0.685967	3.62319e-05	37.85	158.01	71.99	30.15	0.556618	0.313	0.657248	0.425666	0.0757121	0.15731	0.15731	0.0757121	0.00111341	0.000683957	0.000572391	0.000750265	11	44	28	11	0.5	0.388889	0.574495	0.59	22	72	6.933	9.473
logistic	IMvigor	PCD(mUC)	ST	298	94	0.228188	0.234043	20	0.3	3	2.5551	0.68587	2.89102e-05	37.72	157.99	72.01	30.28	0.554706	0.313087	0.656745	0.424475	0.069747	0.159858	0.159858	0.069747	0.00102569	0.000695034	0.000588605	0.000731916	11	44	28	11	0.5	0.388889	0.574495	0.59	22	72	7.101	11.104
logistic	IMvigor	PCD(mUC)	ST	298	94	0.228188	0.234043	30	0.3	3	2.5551	0.68587	1.4919e-05	37.82	157.77	72.23	30.18	0.556176	0.314043	0.656342	0.424826	0.0757188	0.143446	0.143446	0.0757188	0.00111351	0.000623678	0.000556419	0.000770303	11	44	28	11	0.5	0.388889	0.574495	0.59	22	72	6.83	11.107
logistic	IMvigor	PCD(mUC)	ST	298	94	0.228188	0.234043	100	0.5	13	2.5551	0.685841	5.22057e-05	41.22	150.49	79.51	26.78	0.606176	0.345696	0.643322	0.436815	0.0612661	0.130651	0.130651	0.0612661	0.000900972	0.000568048	0.000453224	0.000548008	10	42	30	12	0.454545	0.416667	0.542298	0.55	22	72	7.663	8.62
logistic	IMvigor	PCD(mUC)	ST	298	94	0.228188	0.234043	500	0.8	22	0.867504	0.68579	7.7697e-05	43.34	151.93	78.07	24.66	0.637353	0.339435	0.655268	0.457641	0.0912539	0.200129	0.200129	0.0912539	0.00134197	0.000870125	0.000708818	0.000848349	8	43	29	14	0.363636	0.402778	0.589646	0.54	22	72	9.002	10.277
logistic	IMvigor	PCD(mUC)	ST	298	94	0.228188	0.234043	15	0.3	3	2.5551	0.685756	1.14773e-05	37.81	157.92	72.08	30.19	0.556029	0.313391	0.656812	0.425093	0.072048	0.156786	0.156786	0.072048	0.00105953	0.000681678	0.000535077	0.000675038	11	44	28	11	0.5	0.388889	0.574495	0.59	22	72	6.606	6.642
logistic	IMvigor	PCD(mUC)	ST	298	94	0.228188	0.234043	230	0.8	9	2.5551	0.685575	3.22522e-05	44.67	151.04	78.96	23.33	0.656912	0.343304	0.656745	0.466228	0.0620443	0.154344	0.154344	0.0620443	0.000912416	0.000671063	0.000582779	0.000660189	11	45	27	11	0.5	0.375	0.570076	0.6	22	72	7.943	14.46
logistic	IMvigor	PCD(mUC)	ST	298	94	0.228188	0.234043	270	0.7	20	0.550479	0.685277	8.33385e-05	43.87	154.19	75.81	24.13	0.645147	0.329609	0.664631	0.467491	0.109779	0.194726	0.194726	0.109779	0.0016144	0.000846634	0.000727765	0.000989149	10	42	30	12	0.454545	0.416667	0.565657	0.55	22	72	9.399	14.855
logistic	IMvigor	PCD(mUC)	ST	298	94	0.228188	0.234043	490	0.8	22	0.901016	0.685275	0.000234597	43.29	152.05	77.95	24.71	0.636618	0.338913	0.655503	0.457544	0.0956583	0.228908	0.228908	0.0956583	0.00140674	0.000995253	0.000844123	0.000975156	8	43	29	14	0.363636	0.402778	0.590278	0.54	22	72	6.295	6.322
logistic	IMvigor	PCD(mUC)	ST	298	94	0.228188	0.234043	165	0.7	10	1.08902	0.685071	5.11509e-05	43.72	152.28	77.72	24.28	0.642941	0.337913	0.657718	0.461557	0.102573	0.153136	0.153136	0.102573	0.00150843	0.000665807	0.000623705	0.000917219	10	38	34	12	0.454545	0.472222	0.52904	0.51	22	72	8.144	12.664
logistic	IMvigor	PCD(mUC)	ST	298	94	0.228188	0.234043	470	0.8	21	1.08902	0.685059	8.79011e-05	43.29	152.25	77.75	24.71	0.636618	0.338043	0.656174	0.458012	0.0820138	0.190361	0.190361	0.0820138	0.00120609	0.000827657	0.00067523	0.000782276	9	44	28	13	0.409091	0.388889	0.577652	0.56	22	72	8.707	8.848
logistic	IMvigor	PCD(mUC)	ST	298	94	0.228188	0.234043	160	0.7	10	0.774264	0.684961	0.000155876	43.72	153.29	76.71	24.28	0.642941	0.333522	0.661107	0.464058	0.101583	0.206606	0.206606	0.101583	0.00149387	0.000898285	0.00078299	0.000983063	10	40	32	12	0.454545	0.444444	0.525884	0.53	22	72	7.836	13.449
logistic	IMvigor	PCD(mUC)	ST	298	94	0.228188	0.234043	170	0.7	10	1.29155	0.684889	9.48602e-05	43.9	151.64	78.36	24.1	0.645588	0.340696	0.656174	0.461456	0.102	0.12833	0.12833	0.102	0.0015	0.000557958	0.000583023	0.000917421	10	38	34	12	0.454545	0.472222	0.528409	0.51	22	72	7.645	9.693
logistic	IMvigor	PCD(mUC)	ST	298	94	0.228188	0.234043	125	0.6	11	2.5551	0.684812	7.81633e-05	42.19	150.1	79.9	25.81	0.620441	0.347391	0.645268	0.443891	0.0787465	0.133712	0.133712	0.0787465	0.00115804	0.000581355	0.000525294	0.000722932	9	43	29	13	0.409091	0.402778	0.545455	0.55	22	72	7.449	7.492
logistic	IMvigor	PCD(mUC)	ST	298	94	0.228188	0.234043	280	0.7	21	0.491313	0.684771	0.000188278	43.84	154.02	75.98	24.16	0.644706	0.330348	0.66396	0.466856	0.0981856	0.233108	0.233108	0.0981856	0.00144391	0.00101351	0.000830265	0.000959671	10	42	30	12	0.454545	0.416667	0.561869	0.55	22	72	9.512	15.924
logistic	IMvigor	PCD(mUC)	ST	298	94	0.228188	0.234043	130	0.6	11	2.5551	0.68469	0.000117916	42.27	150.34	79.66	25.73	0.621618	0.346348	0.646342	0.44512	0.0722719	0.140863	0.140863	0.0722719	0.00106282	0.000612448	0.000576105	0.000737625	9	43	29	13	0.409091	0.402778	0.545455	0.55	22	72	8.062	12.033
logistic	IMvigor	PCD(mUC)	ST	298	94	0.228188	0.234043	50	0.6	3	2.5551	0.684459	6.03196e-05	41.14	150.47	79.53	26.86	0.605	0.345783	0.642987	0.436123	0.0550849	0.164811	0.164811	0.0550849	0.000810072	0.000716569	0.000570151	0.000573151	9	44	28	13	0.409091	0.388889	0.520833	0.56	22	72	6.704	7.895
logistic	IMvigor	PCD(mUC)	ST	298	94	0.228188	0.234043	480	0.8	22	0.971973	0.684447	0.000139188	43.37	152.24	77.76	24.63	0.637794	0.338087	0.656409	0.45864	0.0799684	0.183743	0.183743	0.0799684	0.00117601	0.000798884	0.000662432	0.000775734	8	43	29	14	0.363636	0.402778	0.590278	0.54	22	72	9.139	14.046
logistic	IMvigor	PCD(mUC)	ST	298	94	0.228188	0.234043	50	0.5	4	2.5551	0.684395	4.4757e-05	40.7	155.63	74.37	27.3	0.598529	0.323348	0.658826	0.444629	0.0858705	0.144708	0.144708	0.0858705	0.0012628	0.000629165	0.000543932	0.000782707	8	46	26	14	0.363636	0.361111	0.508838	0.57	22	72	6.634	9.783
logistic	IMvigor	PCD(mUC)	ST	298	94	0.228188	0.234043	110	0.5	14	2.5551	0.68426	7.67263e-05	41.39	148.63	81.37	26.61	0.608676	0.353783	0.637651	0.43395	0.0529818	0.106983	0.106983	0.0529818	0.000779144	0.000465145	0.000401836	0.000499265	10	40	32	12	0.454545	0.444444	0.543561	0.53	22	72	7.863	10.427
logistic	IMvigor	PCD(mUC)	ST	298	94	0.228188	0.234043	45	0.6	2	2.5551	0.684239	1.41374e-05	41.27	150.37	79.63	26.73	0.606912	0.346217	0.643087	0.43694	0.0874498	0.144008	0.144008	0.0874498	0.00128603	0.000626123	0.000544904	0.00077191	10	42	30	12	0.454545	0.416667	0.551136	0.55	22	72	6.799	7.965
logistic	IMvigor	PCD(mUC)	ST	298	94	0.228188	0.234043	140	0.6	13	2.5551	0.684208	9.55283e-05	43.55	148.66	81.34	24.45	0.640441	0.353652	0.645	0.451536	0.096792	0.153886	0.153886	0.096792	0.00142341	0.000669068	0.00056494	0.000802458	9	42	30	13	0.409091	0.416667	0.554924	0.54	22	72	8.361	8.46
logistic	IMvigor	PCD(mUC)	ST	298	94	0.228188	0.234043	115	0.5	14	2.5551	0.684177	5.3749e-05	41.37	148.65	81.35	26.63	0.608382	0.353696	0.637651	0.433834	0.0544115	0.125025	0.125025	0.0544115	0.000800168	0.000543588	0.000442262	0.00050735	10	40	32	12	0.454545	0.444444	0.543561	0.53	22	72	8.134	8.182
logistic	IMvigor	PCD(mUC)	ST	298	94	0.228188	0.234043	105	0.5	14	2.5551	0.684146	3.22522e-05	41.28	148.71	81.29	26.72	0.607059	0.353435	0.63755	0.433229	0.0551948	0.115728	0.115728	0.0551948	0.000811688	0.000503164	0.000427923	0.000520983	10	40	32	12	0.454545	0.444444	0.543561	0.53	22	72	7.885	12.605
logistic	IMvigor	PCD(mUC)	ST	298	94	0.228188	0.234043	190	0.7	11	0.550479	0.684137	0.000178329	43.88	152.75	77.25	24.12	0.645294	0.33587	0.659832	0.464029	0.101782	0.18715	0.18715	0.101782	0.0014968	0.000813697	0.000759631	0.00100312	10	40	32	12	0.454545	0.444444	0.527778	0.53	22	72	7.815	12.897
logistic	IMvigor	PCD(mUC)	ST	298	94	0.228188	0.234043	240	0.8	10	2.5551	0.684122	3.83632e-05	44.34	150.22	79.78	23.66	0.652059	0.34687	0.652886	0.461591	0.0806789	0.165499	0.165499	0.0806789	0.00118645	0.000719561	0.000603914	0.000739569	11	44	28	11	0.5	0.388889	0.573864	0.59	22	72	7.535	11.225
logistic	IMvigor	PCD(mUC)	ST	298	94	0.228188	0.234043	135	0.6	13	2.5551	0.683732	7.24638e-05	43.52	148.32	81.68	24.48	0.64	0.35513	0.643758	0.450506	0.0989643	0.15101	0.15101	0.0989643	0.00145536	0.000656566	0.000612145	0.000877833	9	42	30	13	0.409091	0.416667	0.554924	0.54	22	72	8.302	11.431
logistic	IMvigor	PCD(mUC)	ST	298	94	0.228188	0.234043	175	0.7	11	0.652852	0.683564	0.000115168	44.17	152.31	77.69	23.83	0.649559	0.337783	0.659329	0.465285	0.118112	0.201858	0.201858	0.118112	0.00173694	0.000877641	0.000794506	0.00108572	10	40	32	12	0.454545	0.444444	0.52904	0.53	22	72	5.356	5.387
logistic	IMvigor	PCD(mUC)	ST	298	94	0.228188	0.234043	120	0.5	15	2.5551	0.683449	9.14469e-05	41.28	149.21	80.79	26.72	0.607059	0.351261	0.639228	0.434375	0.0494004	0.127363	0.127363	0.0494004	0.000726477	0.00055375	0.000456226	0.000496219	10	41	31	12	0.454545	0.430556	0.535985	0.54	22	72	8.387	14.179
logistic	IMvigor	PCD(mUC)	ST	298	94	0.228188	0.234043	180	0.7	11	0.605192	0.683261	6.83675e-05	43.71	152.51	77.49	24.29	0.642794	0.336913	0.658456	0.462043	0.109448	0.183949	0.183949	0.109448	0.00160952	0.00079978	0.000717946	0.000993544	10	40	32	12	0.454545	0.444444	0.527778	0.53	22	72	8.004	12.816
logistic	IMvigor	PCD(mUC)	ST	298	94	0.228188	0.234043	185	0.7	11	0.652852	0.683237	5.9866e-05	44	152.36	77.64	24	0.647059	0.337565	0.658926	0.464033	0.11547	0.177252	0.177252	0.11547	0.00169809	0.00077066	0.000769842	0.00109888	10	40	32	12	0.454545	0.444444	0.52904	0.53	22	72	8.129	10.224
logistic	IMvigor	PCD(mUC)	ST	298	94	0.228188	0.234043	40	0.6	2	2.5551	0.683133	2.48549e-05	41.23	150.46	79.54	26.77	0.606324	0.345826	0.643255	0.436811	0.103333	0.154017	0.154017	0.103333	0.00151961	0.000669639	0.000626788	0.000931281	10	42	30	12	0.454545	0.416667	0.551136	0.55	22	72	6.447	6.482
logistic	IMvigor	PCD(mUC)	ST	298	94	0.228188	0.234043	145	0.6	13	2.5551	0.682893	2.93004e-05	43.43	148.61	81.39	24.57	0.638676	0.35387	0.64443	0.450456	0.0923924	0.153014	0.153014	0.0923924	0.00135871	0.000665276	0.000539449	0.000752088	9	42	30	13	0.409091	0.416667	0.554924	0.54	22	72	8.477	14.016
logistic	IMvigor	PCD(mUC)	ST	298	94	0.228188	0.234043	150	0.7	9	0.582683	0.682854	0.000133712	45.22	151.74	78.26	22.78	0.665	0.340261	0.66094	0.472323	0.103064	0.17901	0.17901	0.103064	0.00151565	0.000778303	0.000720066	0.000967953	10	40	32	12	0.454545	0.444444	0.5	0.53	22	72	7.64	11.379
logistic	IMvigor	PCD(mUC)	ST	298	94	0.228188	0.234043	155	0.7	9	0.550479	0.682579	6.92586e-05	45.2	151.82	78.18	22.8	0.664706	0.339913	0.661141	0.47238	0.112815	0.232414	0.232414	0.112815	0.00165905	0.00101049	0.000888451	0.00110045	10	40	32	12	0.454545	0.444444	0.498737	0.53	22	72	7.404	12.21
logistic	IMvigor	PCD(mUC)	ST	298	94	0.228188	0.234043	200	0.7	12	2.15443	0.682465	5.57404e-05	44.57	151.82	78.18	23.43	0.655441	0.339913	0.659027	0.467288	0.106605	0.138082	0.138082	0.106605	0.00156772	0.000600357	0.000572142	0.000908095	10	42	30	12	0.454545	0.416667	0.535354	0.55	22	72	7.871	11.068
logistic	IMvigor	PCD(mUC)	ST	298	94	0.228188	0.234043	195	0.7	12	2.5551	0.682416	3.69765e-05	44.66	151.41	78.59	23.34	0.656765	0.341696	0.657953	0.467014	0.0997168	0.14291	0.14291	0.0997168	0.00146642	0.000621347	0.000564859	0.000851189	10	42	30	12	0.454545	0.416667	0.535354	0.55	22	72	7.527	7.596
logistic	IMvigor	PCD(mUC)	ST	298	94	0.228188	0.234043	130	0.5	16	2.5551	0.682322	6.8765e-05	41.5	148.83	81.17	26.5	0.610294	0.352913	0.638691	0.435304	0.0703526	0.118964	0.118964	0.0703526	0.0010346	0.000517236	0.0004747	0.000649098	10	41	31	12	0.454545	0.430556	0.534722	0.54	22	72	8.472	12.803
logistic	IMvigor	PCD(mUC)	ST	298	94	0.228188	0.234043	30	0.5	2	2.5551	0.681885	1.14773e-05	37.87	157.18	72.82	30.13	0.556912	0.316609	0.65453	0.423873	0.0645967	0.171964	0.171964	0.0645967	0.000949951	0.000747671	0.000573096	0.000629058	8	41	31	14	0.363636	0.430556	0.511364	0.52	22	72	7.191	7.934
logistic	IMvigor	PCD(mUC)	ST	298	94	0.228188	0.234043	25	0.4	2	2.36857	0.681876	9.76679e-06	37.96	157.36	72.64	30.04	0.558235	0.315826	0.655436	0.425104	0.0510891	0.152103	0.152103	0.0510891	0.000751311	0.000661318	0.000551873	0.00060197	8	41	31	14	0.363636	0.430556	0.511364	0.52	22	72	7.26	11.279
logistic	IMvigor	PCD(mUC)	ST	298	94	0.228188	0.234043	260	0.8	11	2.28047	0.681797	6.68559e-05	44.37	148.54	81.46	23.63	0.6525	0.354174	0.647349	0.457841	0.0760847	0.182253	0.182253	0.0760847	0.00111889	0.000792404	0.000669605	0.000754592	11	43	29	11	0.5	0.402778	0.574495	0.57	22	72	7.768	13.047
logistic	IMvigor	PCD(mUC)	ST	298	94	0.228188	0.234043	125	0.5	16	2.5551	0.68171	9.4091e-05	41.43	148.44	81.56	26.57	0.609265	0.354609	0.637148	0.43385	0.0655282	0.140216	0.140216	0.0655282	0.000963649	0.000609636	0.000521731	0.000626689	10	41	31	12	0.454545	0.430556	0.534722	0.54	22	72	8.412	13.675
logistic	IMvigor	PCD(mUC)	ST	298	94	0.228188	0.234043	20	0.5	2	2.5551	0.681629	2.34442e-05	37.94	157.13	72.87	30.06	0.557941	0.316826	0.654597	0.424365	0.0632775	0.140457	0.140457	0.0632775	0.000930551	0.000610684	0.000500818	0.000624871	8	41	31	14	0.363636	0.430556	0.511364	0.52	22	72	6.904	7.151
logistic	IMvigor	PCD(mUC)	ST	298	94	0.228188	0.234043	15	0.5	2	2.5551	0.681625	2.69589e-05	37.88	157.44	72.56	30.12	0.557059	0.315478	0.655436	0.424571	0.0555596	0.129739	0.129739	0.0555596	0.000817053	0.000564085	0.000442005	0.000531895	8	41	31	14	0.363636	0.430556	0.511364	0.52	22	72	7.067	7.117
logistic	IMvigor	PCD(mUC)	ST	298	94	0.228188	0.234043	30	0.4	2	2.5551	0.681605	1.85801e-05	37.92	157.09	72.91	30.08	0.557647	0.317	0.654396	0.424101	0.0562821	0.141489	0.141489	0.0562821	0.000827678	0.00061517	0.000510357	0.000597757	8	41	31	14	0.363636	0.430556	0.511364	0.52	22	72	6.638	8.028
logistic	IMvigor	PCD(mUC)	ST	298	94	0.228188	0.234043	35	0.5	2	2.5551	0.681428	3.32918e-05	37.92	157.27	72.73	30.08	0.557647	0.316217	0.655	0.424523	0.0646357	0.142031	0.142031	0.0646357	0.000950525	0.000617525	0.000521818	0.000660596	8	41	31	14	0.363636	0.430556	0.511364	0.52	22	72	6.784	9.386
logistic	IMvigor	PCD(mUC)	ST	298	94	0.228188	0.234043	135	0.5	18	2.5551	0.681395	3.30865e-05	42.26	146.48	83.52	25.74	0.621471	0.36313	0.633356	0.436157	0.0860115	0.132177	0.132177	0.0860115	0.00126488	0.000574682	0.000547195	0.000775791	10	41	31	12	0.454545	0.430556	0.544823	0.54	22	72	8.941	14.718
logistic	IMvigor	PCD(mUC)	ST	298	94	0.228188	0.234043	15	0.4	2	2.5551	0.681385	1.27877e-05	37.92	157.23	72.77	30.08	0.557647	0.316391	0.654866	0.42444	0.0544578	0.153646	0.153646	0.0544578	0.000800851	0.000668026	0.000554946	0.000617125	8	41	31	14	0.363636	0.430556	0.511364	0.52	22	72	6.991	12.32
logistic	IMvigor	PCD(mUC)	ST	298	94	0.228188	0.234043	250	0.8	11	2.5551	0.681256	3.4432e-05	44.29	148.77	81.23	23.71	0.651324	0.353174	0.647852	0.457741	0.0728843	0.16259	0.16259	0.0728843	0.00107183	0.000706911	0.000602971	0.00070525	11	43	29	11	0.5	0.402778	0.574495	0.57	22	72	7.485	10.044
logistic	IMvigor	PCD(mUC)	ST	298	94	0.228188	0.234043	20	0.4	2	2.5551	0.681233	2.77067e-05	37.92	157.56	72.44	30.08	0.557647	0.314957	0.655973	0.425219	0.0544578	0.149288	0.149288	0.0544578	0.000800851	0.000649078	0.000512548	0.0005624	8	41	31	14	0.363636	0.430556	0.511364	0.52	22	72	7.803	8.789
logistic	IMvigor	PCD(mUC)	ST	298	94	0.228188	0.234043	140	0.5	18	2.5551	0.680991	9.58132e-05	42.34	146.27	83.73	25.66	0.622647	0.364043	0.632919	0.436325	0.095579	0.135479	0.135479	0.095579	0.00140557	0.000589039	0.000583949	0.000858064	10	41	31	12	0.454545	0.430556	0.544823	0.54	22	72	9.073	13.803
logistic	IMvigor	PCD(mUC)	ST	298	94	0.228188	0.234043	25	0.5	2	1.95966	0.680861	2.7043e-05	37.92	157.35	72.65	30.08	0.557647	0.31587	0.655268	0.424727	0.0646357	0.165983	0.165983	0.0646357	0.000950525	0.000721667	0.000616099	0.000722548	8	41	31	14	0.363636	0.430556	0.510732	0.52	22	72	6.581	11.736
logistic	IMvigor	PCD(mUC)	ST	298	94	0.228188	0.234043	145	0.5	18	2.5551	0.68038	7.80179e-05	42.23	146.5	83.5	25.77	0.621029	0.363043	0.633322	0.435947	0.0919541	0.12988	0.12988	0.0919541	0.00135227	0.000564694	0.000497629	0.000758274	10	41	31	12	0.454545	0.430556	0.544823	0.54	22	72	6.281	6.308
logistic	IMvigor	PCD(mUC)	ST	298	94	0.228188	0.234043	210	0.7	13	1.8166	0.680195	5.0255e-05	43.33	151.27	78.73	24.67	0.637206	0.342304	0.65302	0.45593	0.10736	0.123791	0.123791	0.10736	0.00157883	0.000538222	0.000535385	0.000906799	8	39	33	14	0.363636	0.458333	0.525884	0.5	22	72	7.6	7.651
logistic	IMvigor	PCD(mUC)	ST	298	94	0.228188	0.234043	220	0.7	13	1.8166	0.679777	0.000102235	43.23	151.53	78.47	24.77	0.635735	0.341174	0.653557	0.455746	0.106225	0.129845	0.129845	0.106225	0.00156214	0.000564541	0.000566598	0.000921049	8	39	33	14	0.363636	0.458333	0.525884	0.5	22	72	6.119	6.157
logistic	IMvigor	PCD(mUC)	ST	298	94	0.228188	0.234043	270	0.8	12	1.85136	0.678632	8.22412e-05	44.49	146.95	83.05	23.51	0.654265	0.361087	0.642416	0.455064	0.0745288	0.176598	0.176598	0.0745288	0.00109601	0.000767818	0.00065279	0.000734347	12	42	30	10	0.545455	0.416667	0.565025	0.57	22	72	7.629	13.902
logistic	IMvigor	PCD(mUC)	ST	298	94	0.228188	0.234043	280	0.8	12	1.53174	0.678554	5.80164e-05	44.65	147.14	82.86	23.35	0.656618	0.360261	0.643591	0.456767	0.0687184	0.165157	0.165157	0.0687184	0.00101057	0.000718073	0.000594374	0.000659106	12	42	30	10	0.545455	0.416667	0.565025	0.57	22	72	5.323	5.352
logistic	IMvigor	PCD(mUC)	ST	298	94	0.228188	0.234043	95	0.7	4	2.5551	0.673777	1.90628e-05	41.51	149.85	80.15	26.49	0.610441	0.348478	0.642148	0.43773	0.0893241	0.172548	0.172548	0.0893241	0.00131359	0.000750208	0.000640831	0.000822286	9	41	31	13	0.409091	0.430556	0.507576	0.53	22	72	6.777	11.023
logistic	IMvigor	PCD(mUC)	ST	298	94	0.228188	0.234043	90	0.7	3	2.5551	0.673564	1.27877e-05	43.45	143.98	86.02	24.55	0.638971	0.374	0.62896	0.439991	0.153987	0.153728	0.153728	0.153987	0.00226452	0.000668383	0.000686647	0.00122705	11	45	27	11	0.5	0.375	0.524621	0.6	22	72	7.33	7.384
logistic	IMvigor	PCD(mUC)	ST	298	94	0.228188	0.234043	80	0.7	3	2.5551	0.67316	1.41374e-05	43.06	144.15	85.85	24.94	0.633235	0.373261	0.628221	0.43728	0.157519	0.155294	0.155294	0.157519	0.00231645	0.00067519	0.000719078	0.0012837	11	45	27	11	0.5	0.375	0.524621	0.6	22	72	6.671	8.534
logistic	IMvigor	PCD(mUC)	ST	298	94	0.228188	0.234043	85	0.7	3	2.5551	0.673065	4.6156e-05	43.4	143.87	86.13	24.6	0.638235	0.374478	0.628423	0.43937	0.137804	0.142599	0.142599	0.137804	0.00202653	0.000619994	0.000643197	0.00111896	11	45	27	11	0.5	0.375	0.524621	0.6	22	72	6.907	10.758
logistic	IMvigor	PCD(mUC)	ST	298	94	0.228188	0.234043	115	0.7	5	2.5551	0.672579	6.25016e-05	42.33	147.28	82.72	25.67	0.6225	0.359652	0.636275	0.438553	0.0697108	0.175856	0.175856	0.0697108	0.00102516	0.00076459	0.000619854	0.000669655	10	41	31	12	0.454545	0.430556	0.511995	0.54	22	72	6.729	6.775
logistic	IMvigor	PCD(mUC)	ST	298	94	0.228188	0.234043	220	0.8	7	2.5551	0.672422	0.000107075	41.93	149.45	80.55	26.07	0.616618	0.350217	0.642215	0.440283	0.0555141	0.184432	0.184432	0.0555141	0.000816384	0.000801878	0.000641293	0.000613615	9	42	30	13	0.409091	0.416667	0.520202	0.54	22	72	7.02	12.238
logistic	IMvigor	PCD(mUC)	ST	298	94	0.228188	0.234043	110	0.7	5	2.5551	0.672314	2.55754e-05	42.32	147.19	82.81	25.68	0.622353	0.360043	0.63594	0.438258	0.077694	0.168592	0.168592	0.077694	0.00114256	0.000733008	0.000600467	0.000707293	10	41	31	12	0.454545	0.430556	0.511995	0.54	22	72	4.829	4.855
logistic	IMvigor	PCD(mUC)	ST	298	94	0.228188	0.234043	50	0.7	2	2.5551	0.672118	2.86735e-05	41.53	151.58	78.42	26.47	0.610735	0.340957	0.64802	0.44193	0.0846323	0.170667	0.170667	0.0846323	0.00124459	0.000742031	0.000636155	0.000805648	11	47	25	11	0.5	0.347222	0.511364	0.62	22	72	6.631	8.938
logistic	IMvigor	PCD(mUC)	ST	298	94	0.228188	0.234043	210	0.8	7	2.5551	0.672052	0.000140099	41.94	149.46	80.54	26.06	0.616765	0.350174	0.642282	0.440383	0.0488659	0.162319	0.162319	0.0488659	0.000718617	0.000705735	0.00057036	0.00055181	9	42	30	13	0.409091	0.416667	0.520202	0.54	22	72	7.212	12.544
logistic	IMvigor	PCD(mUC)	ST	298	94	0.228188	0.234043	120	0.7	6	2.5551	0.672008	9.26313e-05	42.72	148.33	81.67	25.28	0.628235	0.355087	0.641107	0.444122	0.0514045	0.164566	0.164566	0.0514045	0.000755949	0.000715502	0.000596437	0.000593692	9	39	33	13	0.409091	0.458333	0.518939	0.51	22	72	7.149	11.727
logistic	IMvigor	PCD(mUC)	ST	298	94	0.228188	0.234043	55	0.7	2	2.5551	0.671989	1.04411e-05	41.5	151.78	78.22	26.5	0.610294	0.340087	0.648591	0.442147	0.0834847	0.159912	0.159912	0.0834847	0.00122772	0.000695268	0.000592044	0.000773562	11	47	25	11	0.5	0.347222	0.511364	0.62	22	72	6.516	6.558
logistic	IMvigor	PCD(mUC)	ST	298	94	0.228188	0.234043	200	0.8	7	2.5551	0.671897	4.67428e-05	41.86	149.45	80.55	26.14	0.615588	0.350217	0.64198	0.439702	0.0532196	0.156589	0.156589	0.0532196	0.000782641	0.000680823	0.000567752	0.000586885	9	42	30	13	0.409091	0.416667	0.520202	0.54	22	72	7.143	7.266
logistic	IMvigor	PCD(mUC)	ST	298	94	0.228188	0.234043	60	0.7	2	2.5551	0.671824	1.59491e-05	41.71	151.55	78.45	26.29	0.613382	0.341087	0.648523	0.443355	0.0795124	0.176025	0.176025	0.0795124	0.0011693	0.000765327	0.00063745	0.000763288	11	47	25	11	0.5	0.347222	0.511364	0.62	22	72	6.632	10.062
logistic	IMvigor	PCD(mUC)	ST	298	94	0.228188	0.234043	105	0.7	5	2.5551	0.671699	2.66198e-05	42.13	147.44	82.56	25.87	0.619559	0.358957	0.636141	0.43729	0.0733815	0.157198	0.157198	0.0733815	0.00107914	0.000683468	0.000590457	0.000705071	10	41	31	12	0.454545	0.430556	0.511995	0.54	22	72	6.73	6.769
logistic	IMvigor	PCD(mUC)	ST	298	94	0.228188	0.234043	100	0.7	5	2.5551	0.671686	1.65089e-05	42.33	147.55	82.45	25.67	0.6225	0.358478	0.637181	0.439169	0.0682464	0.1684	0.1684	0.0682464	0.00100362	0.000732174	0.00062056	0.000691043	10	41	31	12	0.454545	0.430556	0.511995	0.54	22	72	6.97	11.881
logistic	IMvigor	PCD(mUC)	ST	298	94	0.228188	0.234043	75	0.7	2	2.5551	0.671569	1.66459e-05	41.58	151.55	78.45	26.42	0.611471	0.341087	0.648087	0.44226	0.0878244	0.145904	0.145904	0.0878244	0.00129154	0.000634364	0.000559599	0.00079148	11	47	25	11	0.5	0.347222	0.511364	0.62	22	72	6.649	8.063
logistic	IMvigor	PCD(mUC)	ST	298	94	0.228188	0.234043	65	0.7	2	2.5551	0.671543	2.01065e-05	41.53	151.62	78.38	26.47	0.610735	0.340783	0.648154	0.442024	0.0869866	0.15685	0.15685	0.0869866	0.00127921	0.000681958	0.000640574	0.000860591	11	47	25	11	0.5	0.347222	0.511364	0.62	22	72	7.191	11.971
logistic	IMvigor	PCD(mUC)	ST	298	94	0.228188	0.234043	195	0.8	7	2.5551	0.671448	6.83675e-05	41.89	149.54	80.46	26.11	0.616029	0.349826	0.642383	0.440161	0.0469149	0.165401	0.165401	0.0469149	0.000689925	0.000719136	0.00058465	0.000555893	9	42	30	13	0.409091	0.416667	0.520202	0.54	22	72	7.281	11.838
logistic	IMvigor	PCD(mUC)	ST	298	94	0.228188	0.234043	130	0.7	7	2.5551	0.671341	4.4757e-05	42.67	146.48	83.52	25.33	0.6275	0.36313	0.634732	0.439478	0.0472582	0.135944	0.135944	0.0472582	0.000694973	0.000591061	0.000475466	0.000477172	9	40	32	13	0.409091	0.444444	0.516414	0.52	22	72	6.959	7.003
logistic	IMvigor	PCD(mUC)	ST	298	94	0.228188	0.234043	70	0.7	2	2.5551	0.670838	1.36469e-05	41.61	151.56	78.44	26.39	0.611912	0.341043	0.648221	0.442559	0.0851558	0.17075	0.17075	0.0851558	0.00125229	0.000742391	0.000707533	0.000903319	11	47	25	11	0.5	0.347222	0.511364	0.62	22	72	6.549	6.6
logistic	IMvigor	PCD(mUC)	ST	298	94	0.228188	0.234043	125	0.7	7	2.5551	0.670754	3.4432e-05	42.62	146.32	83.68	25.38	0.626765	0.363826	0.634027	0.438719	0.0487832	0.147628	0.147628	0.0487832	0.0007174	0.00064186	0.000524265	0.000519302	9	40	32	13	0.409091	0.444444	0.516414	0.52	22	72	6.936	7.497
logistic	IMvigor	PCD(mUC)	ST	298	94	0.228188	0.234043	135	0.7	8	2.5551	0.669841	7.14538e-05	43.28	144.26	85.74	24.72	0.636471	0.372783	0.629329	0.439336	0.0725857	0.104078	0.104078	0.0725857	0.00106744	0.000452515	0.000414214	0.000608028	10	42	30	12	0.454545	0.416667	0.527778	0.55	22	72	7.737	12.124
logistic	IMvigor	PCD(mUC)	ST	298	94	0.228188	0.234043	95	0.8	3	2.5551	0.669809	3.9299e-05	42.6	148.29	81.71	25.4	0.626471	0.355261	0.64057	0.443038	0.0942809	0.180513	0.180513	0.0942809	0.00138648	0.000784838	0.000694291	0.000884338	10	37	35	12	0.454545	0.486111	0.520833	0.5	22	72	7.191	10.601
logistic	IMvigor	PCD(mUC)	ST	298	94	0.228188	0.234043	145	0.7	8	2.5551	0.669599	1.42971e-05	43.21	144.35	85.65	24.79	0.635441	0.372391	0.629396	0.438991	0.0591096	0.112254	0.112254	0.0591096	0.000869258	0.000488062	0.000413939	0.00051811	10	42	30	12	0.454545	0.416667	0.527778	0.55	22	72	7.174	11.729
logistic	IMvigor	PCD(mUC)	ST	298	94	0.228188	0.234043	140	0.7	8	2.5551	0.669423	2.86735e-05	43.31	144.17	85.83	24.69	0.636912	0.373174	0.629128	0.439376	0.0646592	0.093263	0.093263	0.0646592	0.00095087	0.000405491	0.00037398	0.000545915	10	42	30	12	0.454545	0.416667	0.527778	0.55	22	72	8.494	14.781
logistic	IMvigor	PCD(mUC)	ST	298	94	0.228188	0.234043	100	0.8	4	2.5551	0.669315	2.34442e-05	43.7	146.54	83.46	24.3	0.642647	0.36287	0.638389	0.447814	0.101005	0.11408	0.11408	0.101005	0.00148537	0.000495998	0.000531376	0.000863953	11	41	31	11	0.5	0.430556	0.527146	0.55	22	72	4.787	4.824
logistic	IMvigor	PCD(mUC)	ST	298	94	0.228188	0.234043	105	0.8	4	2.5551	0.669016	4.6156e-05	43.63	146.66	83.34	24.37	0.641618	0.362348	0.638557	0.447532	0.106035	0.14229	0.14229	0.106035	0.00155934	0.000618652	0.000580824	0.000890021	11	41	31	11	0.5	0.430556	0.527146	0.55	22	72	7.165	10.168
logistic	IMvigor	PCD(mUC)	ST	298	94	0.228188	0.234043	115	0.8	4	2.5551	0.668995	5.62272e-05	43.73	146.39	83.61	24.27	0.643088	0.363522	0.637987	0.447724	0.10527	0.146952	0.146952	0.10527	0.00154809	0.000638923	0.000678356	0.000980135	11	41	31	11	0.5	0.430556	0.527146	0.55	22	72	6.925	9.128
logistic	IMvigor	PCD(mUC)	ST	298	94	0.228188	0.234043	110	0.8	4	2.5551	0.66896	3.02162e-05	43.49	146.44	83.56	24.51	0.639559	0.363304	0.637349	0.445918	0.106832	0.132817	0.132817	0.106832	0.00157106	0.000577466	0.000618679	0.000952621	11	41	31	11	0.5	0.430556	0.527146	0.55	22	72	7.244	12.258
logistic	IMvigor	PCD(mUC)	ST	298	94	0.228188	0.234043	120	0.8	5	2.5551	0.668439	6.35467e-05	43.16	145.86	84.14	24.84	0.634706	0.365826	0.634295	0.441982	0.0861289	0.148406	0.148406	0.0861289	0.0012666	0.000645242	0.000574295	0.000762123	9	41	31	13	0.409091	0.430556	0.521465	0.53	22	72	6.951	11.755
logistic	IMvigor	PCD(mUC)	ST	298	94	0.228188	0.234043	125	0.8	6	2.5551	0.668298	1.70503e-05	43.22	144.54	85.46	24.78	0.635588	0.371565	0.630067	0.439492	0.0612661	0.0957902	0.0957902	0.0612661	0.000900972	0.000416479	0.000387835	0.000537822	10	41	31	12	0.454545	0.430556	0.522727	0.54	22	72	7.081	7.119
logistic	IMvigor	PCD(mUC)	ST	298	94	0.228188	0.234043	155	0.8	6	2.5551	0.668251	3.83632e-05	43.23	144.69	85.31	24.77	0.635735	0.370913	0.630604	0.439907	0.0617178	0.106073	0.106073	0.0617178	0.000907615	0.000461188	0.000403813	0.000535268	10	41	31	12	0.454545	0.430556	0.522727	0.54	22	72	7.241	8.443
logistic	IMvigor	PCD(mUC)	ST	298	94	0.228188	0.234043	145	0.8	6	2.5551	0.668246	2.18392e-05	43.2	144.54	85.46	24.8	0.635294	0.371565	0.63	0.439334	0.0531816	0.090364	0.090364	0.0531816	0.000782082	0.000392887	0.000342681	0.000456809	10	41	31	12	0.454545	0.430556	0.522727	0.54	22	72	7.07	10.732
logistic	IMvigor	PCD(mUC)	ST	298	94	0.228188	0.234043	185	0.8	6	2.5551	0.668219	1.36469e-05	43.31	144.5	85.5	24.69	0.636912	0.371739	0.630235	0.440116	0.056309	0.097959	0.097959	0.056309	0.000828074	0.000425909	0.00035595	0.000469494	10	41	31	12	0.454545	0.430556	0.522727	0.54	22	72	7.529	7.987
logistic	IMvigor	PCD(mUC)	ST	298	94	0.228188	0.234043	160	0.8	6	2.5551	0.667999	6.21006e-05	43.25	144.5	85.5	24.75	0.636029	0.371739	0.630034	0.439637	0.0641573	0.0969223	0.0969223	0.0641573	0.00094349	0.000421401	0.0003797	0.000540945	10	41	31	12	0.454545	0.430556	0.522727	0.54	22	72	4.802	4.825
logistic	IMvigor	PCD(mUC)	ST	298	94	0.228188	0.234043	150	0.8	6	2.5551	0.667989	8.13247e-05	43.39	144.42	85.58	24.61	0.638088	0.372087	0.630235	0.440573	0.058422	0.110261	0.110261	0.058422	0.000859147	0.000479397	0.000406662	0.000509298	10	41	31	12	0.454545	0.430556	0.522727	0.54	22	72	6.677	6.741
logistic	IMvigor	PCD(mUC)	ST	298	94	0.228188	0.234043	175	0.8	6	2.5551	0.667965	6.17706e-05	43.36	144.46	85.54	24.64	0.637647	0.371913	0.630268	0.440425	0.0541603	0.0999192	0.0999192	0.0541603	0.000796474	0.000434431	0.000367537	0.000466705	10	41	31	12	0.454545	0.430556	0.522727	0.54	22	72	6.845	7.119
logistic	IMvigor	PCD(mUC)	ST	298	94	0.228188	0.234043	165	0.8	6	2.5551	0.667932	3.57269e-05	43.36	144.24	85.76	24.64	0.637647	0.37287	0.62953	0.439935	0.0541603	0.0996154	0.0996154	0.0541603	0.000796474	0.000433111	0.000387483	0.000491209	10	41	31	12	0.454545	0.430556	0.522727	0.54	22	72	7.899	8.828
logistic	IMvigor	PCD(mUC)	ST	298	94	0.228188	0.234043	140	0.8	6	2.5551	0.667809	7.68447e-05	43.36	144.51	85.49	24.64	0.637647	0.371696	0.630436	0.440529	0.0594928	0.0797661	0.0797661	0.0594928	0.000874894	0.000346809	0.000307833	0.000477833	10	41	31	12	0.454545	0.430556	0.522727	0.54	22	72	7.166	11.673
logistic	IMvigor	PCD(mUC)	ST	298	94	0.228188	0.234043	135	0.8	6	2.5551	0.667747	2.93004e-05	43.23	144.51	85.49	24.77	0.635735	0.371696	0.63	0.439501	0.0633333	0.0904478	0.0904478	0.0633333	0.000931373	0.000393251	0.000371355	0.00054355	10	41	31	12	0.454545	0.430556	0.522727	0.54	22	72	6.947	8.713
logistic	IMvigor	PCD(mUC)	ST	298	94	0.228188	0.234043	130	0.8	6	2.5551	0.667682	3.98157e-05	43.29	144.41	85.59	24.71	0.636618	0.37213	0.629866	0.439757	0.0655898	0.101598	0.101598	0.0655898	0.000964556	0.000441732	0.00042527	0.000590039	10	41	31	12	0.454545	0.430556	0.522727	0.54	22	72	7.5	12.117
logistic	IMvigor	PCD(mUC)	ST	298	94	0.228188	0.234043	80	0.8	2	2.5551	0.667554	1.70503e-05	40.78	147.25	82.75	27.22	0.599706	0.359783	0.630973	0.425836	0.077303	0.139534	0.139534	0.077303	0.00113681	0.000606669	0.000567271	0.000745923	10	45	27	12	0.454545	0.375	0.544192	0.59	22	72	6.655	10.687
logistic	IMvigor	PCD(mUC)	ST	298	94	0.228188	0.234043	170	0.8	6	2.5551	0.667489	0.00010356	43.4	144.31	85.69	24.6	0.638235	0.372565	0.629899	0.440404	0.0635642	0.0884148	0.0884148	0.0635642	0.000934767	0.000384412	0.000399893	0.000578239	10	41	31	12	0.454545	0.430556	0.522727	0.54	22	72	7.176	11.346
logistic	IMvigor	PCD(mUC)	ST	298	94	0.228188	0.234043	180	0.8	6	2.5551	0.667343	6.1068e-05	43.32	144.49	85.51	24.68	0.637059	0.371783	0.630235	0.440177	0.0601009	0.108707	0.108707	0.0601009	0.000883837	0.000472638	0.000431101	0.000553392	10	41	31	12	0.454545	0.430556	0.522727	0.54	22	72	4.842	4.867
logistic	IMvigor	PCD(mUC)	ST	298	94	0.228188	0.234043	190	0.8	6	2.5551	0.666986	7.14855e-05	43.36	144.27	85.73	24.64	0.637647	0.372739	0.629631	0.440001	0.0643852	0.107172	0.107172	0.0643852	0.000946841	0.000465966	0.000446549	0.000595047	10	41	31	12	0.454545	0.430556	0.522727	0.54	22	72	4.841	4.871
logistic	IMvigor	PCD(mUC)	ST	298	94	0.228188	0.234043	90	0.8	2	2.5551	0.666848	1.59491e-05	40.9	147.06	82.94	27.1	0.601471	0.360609	0.630738	0.426404	0.0731679	0.152964	0.152964	0.0731679	0.001076	0.000665061	0.000585942	0.000712642	10	45	27	12	0.454545	0.375	0.544192	0.59	22	72	6.593	8.988
logistic	IMvigor	PCD(mUC)	ST	298	94	0.228188	0.234043	85	0.8	2	2.5551	0.666804	1.77038e-05	40.67	147.37	82.63	27.33	0.598088	0.359261	0.631007	0.425192	0.0876805	0.144008	0.144008	0.0876805	0.00128942	0.000626123	0.000599376	0.000829787	10	45	27	12	0.454545	0.375	0.544192	0.59	22	72	6.447	6.485
