# Supplementary material for: Gene signature for response prediction to immunotherapy and prognostic markers in metastatic urothelial carcinoma
Source: Front Immunol. 2025 Nov 20;16:1607222. doi: 10.3389/fimmu.2025.1607222 (PMC12675356; doi:10.3389/fimmu.2025.1607222)
Supplement: Supplementary file 5 [file Table3.xlsx]

## Sheet: Reactome pathway analysis
Supplementary Table S3. Pathway analysis using Reactome of the 29 upregulated signature genes.
class	rank	dataSetID	dataSetName	inGroups	pValue	nCommonGenes	fracOfEffectiveClassSize	expectedFracOfEffectiveClassSize	enrichmentRatio	classSize.asGiven	validClassSize	effectiveClassSize	fracOfEffectiveSetSize	effectiveSetSize	shortDataSetName	overlapGenes
active.1	1	MSigDB.M705	REACTOME_MHC_CLASS_II_ANTIGEN_PRESENTATION (MSigDB)	MSigDB|MSigDB C2: curated gene sets|MSigDB C2: curated gene sets - CP:REACTOME	0.01	2	0.07	0	11.43	29	29	29	0.02	120	REACTOME_MHC_CLASS_II_ANTIGEN_PRESENTATION	KIF4A|KIF4B
active.1	2	MSigDB.M39015	REACTOME_ABERRANT_REGULATION_OF_MITOTIC_EXIT_IN_CANCER_DUE_TO_RB1_DEFECTS (MSigDB)	MSigDB|MSigDB C2: curated gene sets|MSigDB C2: curated gene sets - CP:REACTOME	0.03	1	0.03	0	34.28	29	29	29	0.05	20	REACTOME_ABERRANT_REGULATION_OF_MITOTIC_EXIT_IN_CANCER_DUE_TO_RB1_DEFECTS	SKP2
active.1	3	MSigDB.M625	REACTOME_CHEMOKINE_RECEPTORS_BIND_CHEMOKINES (MSigDB)	MSigDB|MSigDB C2: curated gene sets|MSigDB C2: curated gene sets - CP:REACTOME	0.08	1	0.03	0	12.03	29	29	29	0.02	57	REACTOME_CHEMOKINE_RECEPTORS_BIND_CHEMOKINES	CXCL9
active.1	4	MSigDB.M1058	REACTOME_ADAPTIVE_IMMUNE_SYSTEM (MSigDB)	MSigDB|MSigDB C2: curated gene sets|MSigDB C2: curated gene sets - CP:REACTOME	0.09	3	0.1	0.04	2.76	29	29	29	0	746	REACTOME_ADAPTIVE_IMMUNE_SYSTEM	KIF4A|SKP2|KIF4B
active.1	5	MSigDB.M1070	REACTOME_ANTIGEN_PROCESSING_UBIQUITINATION_PROTEASOME_DEGRADATION (MSigDB)	MSigDB|MSigDB C2: curated gene sets|MSigDB C2: curated gene sets - CP:REACTOME	0.36	1	0.03	0.02	2.26	29	29	29	0	303	REACTOME_ANTIGEN_PROCESSING_UBIQUITINATION_PROTEASOME_DEGRADATION	SKP2
active.1	6	MSigDB.M1066	REACTOME_CLASS_I_MHC_MEDIATED_ANTIGEN_PROCESSING_PRESENTATION (MSigDB)	MSigDB|MSigDB C2: curated gene sets|MSigDB C2: curated gene sets - CP:REACTOME	0.42	1	0.03	0.02	1.83	29	29	29	0	374	REACTOME_CLASS_I_MHC_MEDIATED_ANTIGEN_PROCESSING_PRESENTATION	SKP2
Supplementary Table S3. Pathway analysis using Reactome of the 20 downregulated signature genes.
class	rank	dataSetID	dataSetName	inGroups	pValue	nCommonGenes	fracOfEffectiveClassSize	expectedFracOfEffectiveClassSize	enrichmentRatio	classSize.asGiven	validClassSize	effectiveClassSize	fracOfEffectiveSetSize	effectiveSetSize	shortDataSetName	overlapGenes
active.1	1	MSigDB.M38998	REACTOME_ABERRANT_REGULATION_OF_MITOTIC_G1_S_TRANSITION_IN_CANCER_DUE_TO_RB1_DEFECTS (MSigDB)	MSigDB|MSigDB C2: curated gene sets|MSigDB C2: curated gene sets - CP:REACTOME	0.02	1	0.05	0	58.48	20	20	20	0.06	17	REACTOME_ABERRANT_REGULATION_OF_MITOTIC_G1_S_TRANSITION_IN_CANCER_DUE_TO_RB1_DEFECTS	E2F1

## Sheet: KEGG pathway analysis
source	term_name	term_id	highlighted	adjusted_p_value	negative_log10_of_adjusted_p_value	term_size	query_size	intersection_size	effective_domain_size	intersections
KEGG	Cell cycle	KEGG:04110	FALSE	1.91818e-16	15.7171	157	47	10	78724	ESPL1,CCNB2,E2F1,CCNA2,MAD2L1,SKP2,BUB1B,NDC80,CDCA5,PCNA
KEGG	KEGG root term	KEGG:00000	FALSE	4.11116e-10	9.38604	8484	47	24	78724	ESPL1,POLA2,KIF4B,CCNB2,PRIM1,E2F1,CCNA2,GABRA3,CACYBP,POLE,RFC4,KIF4A,UST,SLC6A1,MAD2L1,SKP2,BUB1B,FANCB,TYMS,NDC80,CXCL9,SF3B2,CDCA5,PCNA
KEGG	DNA replication	KEGG:03030	FALSE	1.20164e-09	8.92023	36	47	5	78724	POLA2,PRIM1,POLE,RFC4,PCNA
KEGG	Human T-cell leukemia virus 1 infection	KEGG:05166	FALSE	2.18146e-07	6.66125	218	47	6	78724	ESPL1,CCNB2,E2F1,CCNA2,MAD2L1,BUB1B
KEGG	Base excision repair	KEGG:03410	FALSE	0.000137797	3.86076	44	47	3	78724	POLE,RFC4,PCNA
KEGG	Nucleotide excision repair	KEGG:03420	FALSE	0.000371799	3.42969	61	47	3	78724	POLE,RFC4,PCNA
KEGG	Progesterone-mediated oocyte maturation	KEGG:04914	FALSE	0.00174358	2.75856	102	47	3	78724	CCNB2,CCNA2,MAD2L1
KEGG	Oocyte meiosis	KEGG:04114	FALSE	0.00367328	2.43495	131	47	3	78724	ESPL1,CCNB2,MAD2L1
KEGG	Mismatch repair	KEGG:03430	FALSE	0.00464742	2.33279	23	47	2	78724	RFC4,PCNA
KEGG	Cellular senescence	KEGG:04218	FALSE	0.00604553	2.21857	155	47	3	78724	CCNB2,E2F1,CCNA2
KEGG	Hepatitis B	KEGG:05161	FALSE	0.00688779	2.16192	162	47	3	78724	E2F1,CCNA2,PCNA
KEGG	Epstein-Barr virus infection	KEGG:05169	FALSE	0.01243	1.90553	198	47	3	78724	E2F1,CCNA2,SKP2
