# Supplementary material for: Gene signature for response prediction to immunotherapy and prognostic markers in metastatic urothelial carcinoma
Source: Front Immunol. 2025 Nov 20;16:1607222. doi: 10.3389/fimmu.2025.1607222 (PMC12675356; doi:10.3389/fimmu.2025.1607222)
Supplement: Supplementary file 6 [file Table4.xlsx]

## Sheet: LogitDA-nfolds
Predictors	training set	nSamples_train	freq.train	nGenes	cut_off	nGenes_inModel	lambda	AUC_CV	AUC_stdErr_CV	TP_CV	TN_CV	FP_CV	FN_CV	TPR_CV	FPR_CV	accuracy_CV	F1_CV	TP_stdErr_CV	TN_stdErr_CV	FP_stdErr_CV	FN_stdErr_CV	TPR_stdErr_CV	FPR_stdErr_CV	accuracy_stdErr_CV	F1_stdErr_CV
TMB-alone	IMvigor (mUC)	234	0.228188	2	0.5	2	2.5551	0.439685	8.27511e-18	40	116	57	21	0.655738	0.32948	0.666667	0.506329	0	0	0	0	0	0	0	0
TMB+ours	IMvigor (mUC)	234	0.260684	50	0.5	50	0.162135	0.775988	0.000146665	39	126	47	22	0.639344	0.271676	0.705128	0.530612	0	0	0	0	0	0	0	0

## Sheet: mUC-R2NR-NR2R
sample	TMB	TMB.value	TMB.pred	TMB.ours.pred	observation
SAM0257bbbbd388	18	H	R	NR	NR		# of R from TMB	97
SAM025b45c27e05	1	L	NR	NR	NR		# of R2R	40
SAM032c642382a7	44	H	R	R	NR		# of R2NR	28
SAM0571f17f4045	2	L	NR	NR	NR		# of NR2R	12
SAM065890737112	8	L	NR	R	R
SAM0684af734db1	6	L	NR	R	R
SAM075e037d95bc	11	H	R	R	R
SAM07a93a28f801	18	H	R	R	R
SAM0a0f2bac4b20	2	L	NR	NR	NR
SAM0a7c2091dd56	8	L	NR	NR	NR
SAM0ce9c983b20f	9	L	NR	NR	NR
SAM0d855cff64e6	4	L	NR	NR	NR
SAM0f956e757453	32	H	R	NR	NR
SAM110501d0eedb	21	H	R	R	NR
SAM12502d970c10	10	H	R	NR	NR
SAM14938611a2d3	38	H	R	R	R
SAM14df63a65411	7	L	NR	NR	R
SAM166a419a4e5a	5	L	NR	NR	NR
SAM18039827e1b9	15	H	R	NR	NR
SAM18a4dabbc557	18	H	R	R	NR
SAM18b9351e265a	7	L	NR	NR	NR
SAM18bc1078bc15	19	H	R	R	NR
SAM18be5b395318	5	L	NR	R	NR
SAM19fec8f3b3bd	5	L	NR	NR	NR
SAM1a87df750b9d	8	L	NR	NR	NR
SAM1ab1b28d9f2b	13	H	R	R	NR
SAM1abf01dd4544	16	H	R	R	R
SAM1ac4e3dee297	2	L	NR	NR	NR
SAM1c8b086175ca	7	L	NR	NR	NR
SAM1dda30f1c5be	20	H	R	NR	NR
SAM1e9c4d1d39ae	5	L	NR	NR	NR
SAM1f66db567eb5	38	H	R	R	R
SAM1f83ebd6be9b	6	L	NR	NR	NR
SAM1fa6bcb7fc48	8	L	NR	NR	NR
SAM203dcf14f927	13	H	R	R	R
SAM2070b416069c	5	L	NR	NR	NR
SAM23095936e611	5	L	NR	NR	NR
SAM23aa15d4a0b0	5	L	NR	NR	NR
SAM2570ff4aae6e	12	H	R	R	R
SAM26104d5adc89	1	L	NR	NR	NR
SAM2624229effe8	6	L	NR	NR	NR
SAM27299aed7681	8	L	NR	R	R
SAM28687037e4ff	6	L	NR	NR	NR
SAM28e6031ac18b	22	H	R	NR	NR
SAM297c0301e861	1	L	NR	NR	NR
SAM2b672f4336c7	2	L	NR	NR	NR
SAM2bba8cb35e48	11	H	R	NR	NR
SAM2c9586161ce6	9	L	NR	R	NR
SAM2e7aa8fa0ab3	14	H	R	R	NR
SAM2e9ac0b1b250	18	H	R	R	R
SAM2eb07dedf07f	13	H	R	R	R
SAM2f228939632f	8	L	NR	NR	NR
SAM30b5c6c54cf7	6	L	NR	NR	R
SAM31d9176e11fb	23	H	R	R	R
SAM3330c03fdf00	2	L	NR	NR	NR
SAM36851bc8b9ae	7	L	NR	NR	NR
SAM36a9225b0222	1	L	NR	NR	NR
SAM36d87392593b	7	L	NR	NR	NR
SAM3894ac3956a5	5	L	NR	NR	NR
SAM39eb94fa504d	6	L	NR	NR	NR
SAM3b1066e5801b	2	L	NR	NR	NR
SAM3b15b4c6311d	44	H	R	R	R
SAM3cb94b0d5297	15	H	R	R	NR
SAM3e04eb914f3d	17	H	R	R	R
SAM3e8baff50d7a	11	H	R	R	NR
SAM4305ab968b90	12	H	R	NR	NR
SAM4501e41e4751	6	L	NR	NR	NR
SAM45c8e6412c66	5	L	NR	R	NR
SAM468a9e1dc821	8	L	NR	NR	NR
SAM47fc46c3d6be	8	L	NR	NR	NR
SAM49d48750e294	0	L	NR	NR	NR
SAM49f9b2e57aa5	5	L	NR	NR	NR
SAM4b0175e8db6e	6	L	NR	NR	NR
SAM4caabd64e7fd	59	H	R	R	R
SAM5234688806a7	13	H	R	NR	NR
SAM52500cabdd36	12	H	R	NR	NR
SAM52e3fa3ad574	4	L	NR	NR	NR
SAM548551ef782c	11	H	R	R	R
SAM54e58f1b0230	5	L	NR	NR	NR
SAM557dde1b9f3e	5	L	NR	NR	NR
SAM560f23d6a3ad	19	H	R	R	R
SAM572f19794c96	33	H	R	R	R
SAM5767dd75d142	32	H	R	R	R
SAM58e7832f4e7d	2	L	NR	NR	R
SAM59f392864f5d	14	H	R	R	NR
SAM5a2347c0498a	9	L	NR	R	NR
SAM5b57e47fdcb3	12	H	R	NR	NR
SAM5cc2d9036053	11	H	R	NR	NR
SAM5cfa1699bdb7	10	H	R	R	NR
SAM5d1dfd5207f5	12	H	R	NR	NR
SAM5d989c86255e	13	H	R	NR	NR
SAM5e3bae090b8c	6	L	NR	NR	NR
SAM5fe7a81a39dd	21	H	R	R	NR
SAM6083aac8db99	14	H	R	R	R
SAM6157c8f38b72	9	L	NR	NR	R
SAM61b9d4d84c64	27	H	R	R	NR
SAM62fb1388c871	5	L	NR	NR	NR
SAM63b2189c36d7	14	H	R	NR	NR
SAM65afda25b920	4	L	NR	NR	NR
SAM6662f5181f87	5	L	NR	NR	NR
SAM670649e105b5	15	H	R	R	R
SAM675a12a09c15	13	H	R	NR	NR
SAM6780ed436b55	14	H	R	R	NR
SAM6792d6e98068	17	H	R	NR	NR
SAM681e4bf7cf85	7	L	NR	NR	R
SAM6964a6d7b967	5	L	NR	R	NR
SAM6cb230f208a8	20	H	R	R	R
SAM6cbc10abddb0	3	L	NR	NR	NR
SAM6f2a102a99df	8	L	NR	R	R
SAM6ff654a20f98	6	L	NR	R	R
SAM7114d99032ec	17	H	R	R	NR
SAM716f54e468f4	6	L	NR	NR	NR
SAM727c0e92a2a7	1	L	NR	R	R
SAM75142fcab9df	7	L	NR	NR	NR
SAM7538ad9ff524	21	H	R	R	NR
SAM753d4bb52dbe	7	L	NR	NR	NR
SAM75f12d1a55fc	6	L	NR	NR	NR
SAM76a431ba6ce1	6	L	NR	NR	NR
SAM7829a341b9f3	3	L	NR	NR	NR
SAM7893196e0e89	5	L	NR	NR	NR
SAM7b40007f4aa4	12	H	R	R	R
SAM7c67b05aa109	5	L	NR	NR	NR
SAM7d2dfba6cd84	4	L	NR	NR	NR
SAM7d7c54623618	8	L	NR	R	R
SAM7fb6987514a4	1	L	NR	NR	NR
SAM7fb7a13c096b	11	H	R	NR	NR
SAM80c6183220e6	8	L	NR	R	NR
SAM81b71522417a	7	L	NR	R	NR
SAM8533e5e261d6	5	L	NR	NR	R
SAM85f0a3ac1c45	8	L	NR	NR	NR
SAM87a8e18eb45b	14	H	R	R	NR
SAM8884fe446d20	13	H	R	R	R
SAM8a1b0e02ee42	14	H	R	R	R
SAM8b4b8b0f9e73	7	L	NR	NR	NR
SAM8e469834acc1	6	L	NR	NR	NR
SAM8e8ef2368dfa	6	L	NR	NR	NR
SAM8f2275c36e8c	5	L	NR	NR	NR
SAM91c47b054ffb	49	H	R	R	R
SAM9306c5c92444	12	H	R	R	NR
SAM943df5cf15df	5	L	NR	NR	NR
SAM94859b440b1d	11	H	R	NR	NR
SAM961d04c42bd9	17	H	R	R	NR
SAM9725303dce0c	22	H	R	R	NR
SAM97a00e0929fb	18	H	R	R	R
SAM99a46b9eec27	5	L	NR	NR	NR
SAM9a2cf3c06fb3	4	L	NR	NR	NR
SAM9aa6a095a9d6	5	L	NR	NR	NR
SAM9cafb905b36a	12	H	R	NR	NR
SAM9e11ec6bea80	10	H	R	R	NR
SAM9fb814c22bdb	6	L	NR	NR	NR
SAMa1e62d323e1d	15	H	R	R	NR
SAMa321770ac31c	8	L	NR	R	NR
SAMa424c75831b4	6	L	NR	NR	NR
SAMa535fcdf18a0	19	H	R	R	R
SAMa90d73f8d891	12	H	R	NR	NR
SAMa9ca8536d2b1	3	L	NR	NR	NR
SAMaabf4afe4213	18	H	R	R	NR
SAMaaf505c36f93	15	H	R	NR	R
SAMad83c9c53537	6	L	NR	NR	NR
SAMaec7380f9ab0	4	L	NR	R	R
SAMaf42c1541269	14	H	R	R	NR
SAMb0a83e5fbde9	7	L	NR	NR	NR
SAMb0d11db9aa79	3	L	NR	NR	NR
SAMb15ac6e4c4ef	11	H	R	R	R
SAMb15ad09d6e24	4	L	NR	NR	NR
SAMb3c02294aba7	18	H	R	R	R
SAMb419a8fcbfcd	19	H	R	R	R
SAMb470eb8f04be	35	H	R	NR	R
SAMb4c7a001537d	5	L	NR	R	NR
SAMb8070b7937e7	5	L	NR	NR	NR
SAMb8101c538753	16	H	R	R	NR
SAMb963dda93cfd	8	L	NR	NR	NR
SAMba1a34b5a060	5	L	NR	NR	NR
SAMba7176afe070	5	L	NR	NR	NR
SAMbc8dc3a7b54e	7	L	NR	R	NR
SAMbcbc7957c264	9	L	NR	NR	NR
SAMbda79f955628	20	H	R	R	NR
SAMbe83eae4026e	10	H	R	NR	NR
SAMbf1a3ae828e6	35	H	R	NR	R
SAMbfdffb97c446	6	L	NR	NR	NR
SAMc0d625a50eb8	3	L	NR	NR	NR
SAMc0da5d48686d	5	L	NR	NR	NR
SAMc0ef41aa6c8b	5	L	NR	NR	NR
SAMc1251c7bfee2	5	L	NR	R	R
SAMc1b27bc16435	5	L	NR	NR	R
SAMc57eadb2d82b	3	L	NR	NR	NR
SAMc692536a795a	10	H	R	NR	NR
SAMc6eff056c89a	3	L	NR	NR	NR
SAMc919aebc7fdd	3	L	NR	R	R
SAMcabb6d58ff55	11	H	R	R	NR
SAMcc7a42d87e9c	26	H	R	R	R
SAMce39dd79b441	14	H	R	R	NR
SAMd027124354ce	4	L	NR	NR	R
SAMd135d5867fe3	3	L	NR	NR	NR
SAMd1bd63734394	22	H	R	R	NR
SAMd2492b2a31bb	3	L	NR	NR	NR
SAMd35318127278	62	H	R	R	R
SAMd3601288319e	14	H	R	R	R
SAMd3bd67996035	7	L	NR	R	R
SAMd43f8933066b	15	H	R	R	R
SAMd4c0837b0997	5	L	NR	NR	NR
SAMd7d57ee3a863	24	H	R	R	R
SAMd98bac0a070f	8	L	NR	NR	NR
SAMda4d892fddc8	4	L	NR	NR	NR
SAMdab9ca8fb5de	14	H	R	NR	NR
SAMdad5c29dc105	5	L	NR	R	NR
SAMdb3f50c9129c	10	H	R	NR	NR
SAMdf3e42c8672a	19	H	R	NR	NR
SAMe07c4560772d	5	L	NR	NR	NR
SAMe0c49ea0df5d	2	L	NR	NR	NR
SAMe1eb5d988760	14	H	R	R	R
SAMe3210d3632b4	17	H	R	NR	NR
SAMe41b1e773582	6	L	NR	NR	NR
SAMe50d15fde368	9	L	NR	R	R
SAMe56c96c51190	5	L	NR	NR	NR
SAMe5bc41772bc9	5	L	NR	NR	NR
SAMe7bf6c015192	7	L	NR	NR	NR
SAMe7e4f7c076a7	1	L	NR	NR	NR
SAMe94c30c30616	6	L	NR	NR	NR
SAMe97af0feefdf	3	L	NR	NR	NR
SAMe9ae8beb82fa	7	L	NR	NR	NR
SAMeaa477a5384b	14	H	R	R	R
SAMeb29625f76a5	2	L	NR	NR	NR
SAMef0e3d2415fd	1	L	NR	NR	NR
SAMeff2ce356ccb	14	H	R	R	NR
SAMf20b827dca51	14	H	R	NR	NR
SAMf275eb859a39	9	L	NR	NR	R
SAMf28c01545593	8	L	NR	NR	NR
SAMf2aae1443f67	7	L	NR	NR	NR
SAMf3a9bce50099	4	L	NR	NR	NR
SAMf82bbdc267c8	7	L	NR	NR	NR
SAMfd947610629d	5	L	NR	NR	NR
SAMfed609955db9	7	L	NR	NR	NR
SAMffa5c7cad0e5	10	H	R	NR	R
